# Supplementary material for: Genome‐wide association study for 13 agronomic traits reveals distribution of superior alleles in bread wheat from the Yellow and Huai Valley of China
Source: Plant Biotechnol J. 2017 Mar 2;15(8):953–69. doi: 10.1111/pbi.12690 (PMC5506658; doi:10.1111/pbi.12690)
Supplement: Supplementary file 6 — Table S2 Summary of SNPs significantly associated with 13 agronomic traits. [file PBI-15-953-s002.xlsx]

## Sheet: flagLeafDirection
				2012-2013													2013-2014													2014-2015
				Anyang				Zhengzhou				Zhumadian					Anyang				Zhengzhou				Zhumadian					Zhengzhou
				Environment1		Environment2		Environment3		Environment4		Environment5		Environment6			Environment7		Environment8		Environment9		Environment10		Environment11		Environment12			Environment13		Environment14
SNPname	Chromosome	Positon	Allele	Pvalue	Effect	Pvalue	Effect	Pvalue	Effect	Pvalue	Effect	Pvalue	Effect	Pvalue	Effect		Pvalue	Effect	Pvalue	Effect	Pvalue	Effect	Pvalue	Effect	Pvalue	Effect	Pvalue	Effect		Pvalue	Effect	Pvalue	Effect
Excalibur_c21964_237	4AL	7070512	T/C	4.65164e-05	0.0680774	5.69158e-05	0.0276108
Kukri_rep_c116086_67	1DS	1886459	T/C	0.000182062	-0.0142819	9.50425e-05	0.0175722
Excalibur_c91034_141	2BL	7954970	A/G	0.000233834	-0.0837602	0.00029197	-0.072827
wsnp_Ex_c7003_12065567	2BS	5246098	T/C	0.00029236	0.0204406	0.000212479	-0.0461491
BS00041742_51	3AL	4368866	A/G	0.000386599	-0.0677077	0.000711946	-0.0435461
Ex_c4206_502	1BL	3821998	A/G	0.000513746	0.0878006
Kukri_rep_c69267_496	2BS	5214231	A/G	0.000627392	-0.0386218
BS00037345_51	2DS	5388593	A/G	0.000727959	0.0435888
Excalibur_c15696_1280	2BS	5199925	A/G	0.000831886	0.0506143
RAC875_c41903_122	7BL	6659930	T/C	0.000883415	-0.0283202
wsnp_Ex_rep_c71116_69944350	2BS	5214231	A/G	0.000932795	-0.0285839
D_GA8KES402HG9VM_327	5DL	4608326	A/G			0.00057612	-0.00595864
BS00043082_51	2AS	5150114	A/G			0.000761096	-0.0944638
BS00089078_51	5DL	4522856	T/C			0.000845537	-0.0096641
BS00011392_51	2AL	6326485	T/G			0.000955821	0.130827
BS00064813_51	2DL	9764855	T/C			0.000955821	0.130827
BS00022467_51	2BL	8067438	T/C					0.000522033	-0.0358246
wsnp_Ku_c13311_21255428	3B	10552681	A/G					0.000778204	0.0258487
Excalibur_c14933_154	2DL	9856492	T/C					0.0008066	-0.00065977
GENE-3303_14	5BL	10908103	A/G					0.000941271	0.085077
BS00040143_51	3B	10550500	T/C							0.000126962	0.0447285
BobWhite_rep_c48743_625	2BL	8093445	A/C							0.000922874	-0.0362097
Ra_c68109_376	2BL	8093120	A/G									3.62057e-05	0.127208	0.000247059	0.0786979
Tdurum_contig12831_69	2DL	9888404	A/C									0.00011086	0.052045	0.000936598	0.0400978		0.000644173	0.0643471	0.000644173	0.00206935	0.000562105	0.0264704	0.000562105	0.0277857	0.000493077	0.0369662	0.000869376	0.0384877
wsnp_BF473744B_Ta_2_2	2BL	7961027	A/C									0.000124105	-0.039412				0.000427051	0.0103591	0.000427051	0.000224975	0.00023965	-0.0272791	0.00023965	-0.0221383	0.000221391	-0.0244794	0.000411596	-0.0327549
Ra_c71978_532	5AL	704548	A/G									0.000131226	0.0351806				0.000451676	0.00233974	0.000451676	-0.000261935	0.000272049	0.0282435	0.000272049	0.0248201	0.000261939	0.025475	0.000481438	0.0358597
GENE-0675_104	2BL	8093120	T/C									0.000152518	0.0502234				0.000489514	0.0116623	0.000489514	-0.000515335	0.000470441	0.019097	0.000470441	0.0171834	0.000460424	0.0284769	0.000819842	0.0296799
wsnp_Ex_rep_c67561_66189356	2BL	7961027	A/G									0.000169289	-0.0363294				0.000565643	-0.0452415	0.000565643	-0.00440601	0.000183301	-0.0316613	0.000183301	-0.029365	0.000174322	-0.025871	0.000329206	-0.0379753
TA002269-1202	2BL	8090122	T/G									0.000186963	0.0449926
GENE-0675_161	2BL	8093120	A/G									0.000186963	-0.0449926
BS00041735_51	4AL	7128943	T/C									0.000356984	-0.0182702	0.000832501	0.0105218
Ku_c30772_1151	7DS	3868003	T/C									0.000433563	-0.115191	0.000411636	-0.0989252
TA006195-0588	6BS	3034418	A/G									0.000467462	0.0254522				0.00058958	0.147385	0.00058958	0.0518497					0.000739501	0.0734685
BobWhite_c18540_351	2DL	9875944	T/C									0.000534293	-0.00142005
Kukri_c8625_1941	3B	10767704	A/G									0.000614607	-0.0185285
BS00055427_51	2BL	5114701	A/G									0.000751861	-0.0258465				0.000646668	-0.0865777	0.000646668	-0.0487482					0.000773925	-0.0724795
BS00012071_51	2BL	8016868	T/G									0.000948538	0.0265574
GENE-3346_167	3AL	4347389	A/C											0.000302756	-0.0516
Ra_c11303_359	1BL	3856295	T/C											0.000333116	0.0365973
BS00034338_51	6DL	3307027	A/C											0.000334941	-0.135729
Ku_c103035_323	2BS	5203771	T/C											0.000582795	-0.0191039
IAAV8380	6AL	5833653	T/C											0.000689503	0.051383
wsnp_Ex_c15708_24057812	6AL	5833653	A/G											0.000689503	-0.051383
Excalibur_rep_c107678_98	1BS	3475593	A/G											0.000779575	0.0561279
Ku_c42700_2798	1BL	3825565	A/G											0.000897135	-0.019798
wsnp_Ku_c66585_65967792	1BL	3890976	T/C											0.000897135	-0.019798
BS00029345_51	5BL	10599087	A/G											0.000897135	-0.019798
Tdurum_contig53888_350	5BL	10828481	A/C											0.000897135	-0.019798
Tdurum_contig65023_587	1BL	3826533	T/C											0.000897135	0.019798
IAAV1869	1BL	3831294	A/G											0.000897135	0.019798
wsnp_Ex_c30805_39678077	2BL	8071986	A/C											0.000897135	0.019798
Kukri_c6462_320	1BL	3831294	A/G											0.000979907	-0.0218712
Kukri_rep_c95031_104	1BL	3841041	A/G											0.000979907	-0.0218712
Kukri_rep_c70738_896	2BL	7876777	A/C											0.000979907	-0.0218712
CAP11_c1969_268	5BL	10145121	A/C											0.000979907	-0.0218712
Ra_c33845_794	1BL	3918535	A/G											0.000979907	0.0218712
BS00084368_51	3B	10525917	A/G														0.000157965	-1.51497	0.000157965	-0.15001					0.000280739	-0.131204	0.000776652	-0.0725682
Ra_c39042_935	7BS	3098098	T/C														0.000274086	0.795918	0.000274086	0.0861145
Excalibur_c3258_402	1AL	3956164	T/C														0.000449177	0.118394	0.000449177	-0.00242334
wsnp_Ex_c10014_16476905	3AS	3388539	A/C														0.000471051	0.869147	0.000471051	0.0974139					0.000989754	0.0836742
TA003443-0646	6DL	3292577	T/C														0.000647942	0.59166	0.000647942	0.0242568
Excalibur_c99271_71	6AL	5830567	A/G														0.000647942	0.59166	0.000647942	0.0242568
Kukri_c23081_2360	7AL	4514931	T/G														0.000820796	-1.01642	0.000820796	-0.0800717
RFL_Contig1081_570	1BS	3445390	T/G																		0.000625628	-0.0833605	0.000625628	-0.0763866
IAAV6	1BS	3483280	T/C																		0.000625628	-0.0833605	0.000625628	-0.0763866
IACX502	1BS	797500	T/C																		0.000625628	0.0833605	0.000625628	0.0763866
Tdurum_contig26281_139	1BS	3467639	T/G																		0.000625628	0.0833605	0.000625628	0.0763866
Kukri_c12035_517	6DL	3238312	T/C																		0.000724071	0.0237421	0.000724071	0.00950429
IAAV6837	6AL	5783743	A/G																		0.000724071	-0.0237421	0.000724071	-0.00950429
wsnp_Ku_c3354_6228393	6BL	4341958	T/C																		0.000760702	0.0251856	0.000760702	0.0104048
wsnp_Ku_c3354_6228863	6BL	4341958	A/G																		0.000760702	-0.0251856	0.000760702	-0.0104048
BS00066047_51	6AL	5764832	T/C																		0.00096772	0.0258048	0.00096772	0.0109563
wsnp_Ku_c1549_3054996	6AL	5783743	T/C																		0.00096772	-0.0258048	0.00096772	-0.0109563
wsnp_Ex_rep_c67635_66291944	3AS	3381649	T/C																						6.8719e-05	-0.0783121	0.00031232	-0.0517563
Kukri_rep_c69028_1398	3AS	3381649	A/G																						6.8719e-05	0.0783121	0.00031232	0.0517563
Kukri_rep_c111041_218	5DL	4578778	T/C																						0.000206545	-0.00987408	9.7526e-05	-0.0164404
Tdurum_contig83837_251	7AL	4531695	A/C																						0.000241187	0.0266649	0.000582236	0.0369963
Ku_c4349_1012	5BS	2245221	A/G																						0.000404994	0.192844	0.000566101	0.247554
wsnp_Ra_c2842_5399988	2BS	5243829	T/C																						0.000415706	0.0185133	0.000212071	0.0316302
GENE-1352_214	2BL	8071729	T/C																						0.000489845	-0.0414985
Excalibur_c31383_82	7AS	4228975	T/C																						0.000506055	-0.0520302	0.00048387	-0.0503225
BS00086753_51	7DS	3847374	T/C																						0.000665838	0.021463	0.000577865	0.000809165
BS00081631_51	4BS	4961119	T/C																						0.000745748	-0.00392293
Tdurum_contig49559_2160	4AL	7121598	T/C																						0.000800184	0.0298757	0.000643711	0.0547897
IAAV5226	2BL	8057531	A/C																						0.000861583	-0.0576422
wsnp_Ex_c10838_17631243	2BL	8057531	A/C																						0.000861583	0.0576422
CAP12_c1840_108	6AL	5830869	A/G																						0.000967048	0.0890097
RAC875_c66657_91	2BL	7971995	T/C																						0.000988944	-0.00163109
BS00099367_51	5BL	10708930	A/G																								0.000649089	0.117047

## Sheet: flagLeafBaseAngle
				2012-2013													2013-2014													2014-2015
				Anyang				Zhengzhou				Zhumadian					Anyang				Zhengzhou				Zhumadian					Zhengzhou
				Environment1		Environment2		Environment3		Environment4		Environment5		Environment6			Environment7		Environment8		Environment9		Environment10		Environment11		Environment12			Environment13		Environment14
SNPname	Chromosome	Positon	Allele	Pvalue	Effect	Pvalue	Effect	Pvalue	Effect	Pvalue	Effect	Pvalue	Effect	Pvalue	Effect		Pvalue	Effect	Pvalue	Effect	Pvalue	Effect	Pvalue	Effect	Pvalue	Effect	Pvalue	Effect		Pvalue	Effect	Pvalue	Effect
Kukri_c26697_366	2AL	6368366	T/C	0.000286451	0.145003	0.000445296	0.136421
Excalibur_c16329_493	2DL	9872141	T/C	0.000286451	0.145003	0.000445296	0.136421
BS00024643_51	2AL	6392003	T/C	0.000310992	-0.138982	0.000679402	-0.127603
BS00106545_51	4AS	5995103	A/G	0.000321024	-0.00305068	0.00065703	0.0106126
Kukri_c55310_94	5AL	2783401	T/C	0.000422617	-0.116067	0.000231066	-0.100565
BS00068556_51	3DS	2597108	T/G	0.000426949	-0.125555
Kukri_c706_702	2AL	6392003	A/G	0.000524395	0.142044	0.00091039	0.125675
RAC875_c51459_311	2AL	6368366	A/G	0.000524395	-0.142044	0.00091039	-0.125675
wsnp_Ra_c12489_19996904	5BL	10871750	A/G	0.000609405	-0.0465155	0.000830652	-0.0446051
wsnp_Ex_rep_c67561_66189356	2BL	7961027	A/G	0.000639546	-0.0453796					0.000175898	-0.011222	0.00033208	-0.0363294	0.00031696	-0.0264131		0.000392572	-0.0452415	0.000694618	-0.00440601			0.000475084	-0.029365	0.000756213	-0.025871	0.000629314	-0.0379753
Ra_c71978_532	5AL	704548	A/G	0.000708325	0.0386522					0.000157815	0.00718574	0.000230599	0.0351806	0.000360428	0.0225351		0.000319103	0.00233974	0.000577855	-0.000261935			0.000589675	0.0248201	0.000953616	0.025475	0.000782512	0.0358597
wsnp_BF473744B_Ta_2_2	2BL	7961027	A/C	0.000736877	-0.0381288					0.000189932	-0.00801007	0.0002294	-0.039412	0.00043341	-0.0272417		0.000368917	0.0103591	0.000666309	0.000224975			0.000562043	-0.0221383	0.000918757	-0.0244794	0.000729403	-0.0327549
wsnp_BE490643D_Ta_2_1	7DS	3962844	T/C	0.000790894	-0.0718596	0.000432733	-0.0811069
RAC875_c41903_122	7BL	6659930	T/C	0.000879587	-0.0283202
TA002269-1202	2BL	8090122	T/G	0.000887376	0.0439253					0.000559806	0.0214429	0.000284846	0.0449926	0.000394676	0.0295066		0.000982216	0.157775
GENE-0675_161	2BL	8093120	A/G	0.000887376	-0.0439253					0.000559806	-0.0214429	0.000284846	-0.0449926	0.000394676	-0.0295066		0.000982216	-0.157775
Kukri_c7818_2581	2AS	5196356	A/G	0.00088962	-0.0166934
wsnp_Ex_c15325_23564654	2DS	5357883	A/G	0.000905628	0.0229537
BobWhite_c17476_149	2DS	5348862	T/C	0.00094427	-0.0245783
wsnp_JD_c13086_13174510	2AS	5268426	A/G	0.000976485	-0.0201644
Excalibur_c31383_82	7AS	4228975	T/C			0.000572296	-0.0596211										0.000792337	-0.254436	0.000808381	-0.0455706
BS00110276_51	1BS	3414727	A/G			0.000662809	-0.0779423
Ku_c884_1017	7DS	2838447	T/C			0.000720058	0.0379534
wsnp_Ex_rep_c66448_64683704	2BS	5210449	T/C					0.000643469	0.0295854
Ku_c6126_1140	3AL	4317944	A/C							0.00044867	-0.0498525
GENE-0675_104	2BL	8093120	T/C							0.000585103	0.0165648	0.000215071	0.0502234	0.000683097	0.0368808		0.000424085	0.0116623	0.00075311	-0.000515335			0.000899655	0.0171834
Tdurum_contig12831_69	2DL	9888404	A/C							0.000658489	0.0213831	0.000206317	0.052045	0.000660941	0.0400978		0.000468316	0.0643471	0.00086782	0.00206935			0.000870012	0.0277857
RAC875_c8045_231	2BS	5222035	T/C							0.000692828	0.00657459
wsnp_Ra_c2842_5399988	2BS	5243829	T/C							0.000747184	0.028584
RAC875_c57901_354	2BS	5188054	A/G							0.000802015	-0.012634
GENE-1352_214	2BL	8071729	T/C									0.00031116	-0.0202819	0.000514858	-0.0275776
GENE-0692_249	2BL	7971995	A/G									0.000325485	-0.0132905
Kukri_c920_128	2DL	9907856	A/G									0.00032728	-0.0123887
Kukri_rep_c68360_1476	2BL	7971995	A/G									0.000383497	0.0175301
Kukri_rep_c69169_334	2BL	7971995	A/G									0.000383497	0.0175301
Ex_c69493_1208	2DL	9907856	A/G									0.000383497	-0.0175301
Excalibur_c6807_1155	2DL	9907856	A/G									0.000383497	0.0175301
Kukri_c56872_402	2BL	7886982	A/G									0.000489638	0.0170603
RFL_Contig2832_2410	5BL	10878230	T/C									0.000542156	0.0288926
Ex_c68194_1994	2DL	9907856	T/C									0.000554215	0.0218056
Ra_c68109_376	2BL	8093120	A/G									0.000634813	0.127208												0.000814177	0.0931521	0.000654144	0.0734214
BS00069685_51	2BL	8045605	A/G									0.000738724	-0.0273107
RAC875_c12803_916	2BL	7971995	A/G									0.00082176	0.0162834
RAC875_c68056_81	3AL	4446180	T/C									0.000888023	0.0586402
GENE-0116_102	1AL	3876031	A/G									0.000897745	-0.0278847
IAAV8837	2BL	7982081	A/C									0.000908536	-0.00987993
Excalibur_c3323_277	5BS	2245221	T/C									0.000958265	-0.0745592
Excalibur_c19547_1012	4DL	14434582	T/C									0.000963116	0.00442594
Excalibur_c5064_284	2BL	7999850	A/G									0.00098125	0.0254143
Kukri_c2955_281	5BL	10878230	T/C									0.000982965	0.0342875
BS00000297_51	2BL	7951828	A/G											0.000294684	0.0464142
Kukri_rep_c69608_2762	2AL	6321976	T/C											0.000600178	-0.0435667
wsnp_Ex_c3620_6612294	5AS	1508999	A/G											0.000841671	-0.00272999
Ra_c39042_935	7BS	3098098	T/C														0.000267038	0.795918	0.000514876	0.0861145
BobWhite_c6685_1922	5BL	10831258	T/C														0.000345575	0.646345	0.000175249	0.0253109	0.000410265	0.0874381	0.000407833	0.0706935
wsnp_Ex_c10014_16476905	3AS	3388539	A/C														0.000587194	0.869147
GENE-0249_122	2AL	6318133	A/G														0.000667339	-0.93951	0.000885355	-0.101383
GENE-5000_874	7BS	3142080	A/G																0.000489321	-0.144064
Kukri_c4376_388	1BL	3868341	A/G																		7.89355e-05	0.0079586	0.000119122	0.0198661
BS00064974_51	1BS	3423601	A/G																		0.000118621	-0.0380407	0.00016792	-0.0504734
BS00065844_51	1DS	1893257	T/C																		0.000144812	-0.00882482	0.00020807	-0.0183494
Kukri_c37907_345	7DS	3954147	T/C																		0.00017813	0.0600862
Tdurum_contig30113_214	1BS	797500	A/G																		0.00020919	0.0055556	0.00029175	0.0173732
BS00087784_51	1BS	3444377	A/G																		0.00029169	-0.0199495	0.000413569	-0.0273679
BS00063679_51	1AS	2561097	A/G																		0.000418539	0.0130824	0.00056077	-0.000822594
D_contig12156_209	7DS	3907825	T/G																		0.000464247	0.14439	0.000353834	0.00482646
RFL_Contig1081_570	1BS	3445390	T/G																		0.000486123	-0.0833605	0.000629695	-0.0763866
IAAV6	1BS	3483280	T/C																		0.000486123	-0.0833605	0.000629695	-0.0763866
IACX502	1BS	797500	T/C																		0.000486123	0.0833605	0.000629695	0.0763866
Tdurum_contig26281_139	1BS	3467639	T/G																		0.000486123	0.0833605	0.000629695	0.0763866
Excalibur_c26936_636	1BS	3444377	T/C																		0.000737393	-0.0886143
Ra_c24839_215	1BS	3483280	A/G																		0.000770882	0.089918	0.000955937	0.0811908
Ra_c29142_340	1BS	3414495	A/G																		0.000770882	-0.089918	0.000955937	-0.0811908
Ku_c30772_1151	7DS	3868003	T/C																		0.000982854	-0.0725968	0.000701045	-0.0488009
TA005690-1190	6DL	3259692	T/C																				0.000843546	-0.0782386
Tdurum_contig49559_2160	4AL	7121598	T/C																						0.00016432	0.0298757	0.000121316	0.0547897
BS00086753_51	7DS	3847374	T/C																						0.000421636	0.021463	0.000359409	0.000809165
Ra_c12239_504	6AS	4429229	T/C																						0.000429694	0.0454933
wsnp_Ku_rep_c71232_70948744	5AL	2752914	T/C																						0.000548244	-0.0653474
wsnp_Ex_c23795_33033959	5AL	2752914	T/C																						0.00054973	0.0421238
Ra_c28284_223	6AS	4389186	T/C																						0.000590548	-0.0572434
wsnp_Ex_c26968_36188964	5AL	2765887	A/G																						0.000658113	-0.0575472
wsnp_Ex_rep_c67838_66536117	2BL	7959819	T/C																						0.000951514	0.00785283
Kukri_rep_c111041_218	5DL	4578778	T/C																						0.000980993	-0.00987408
Tdurum_contig46583_2364	4AL	7170232	T/C																								0.000298708	0.0633695
BS00084368_51	3B	10525917	A/G																								0.000950631	-0.0725682

## Sheet: kernelLength
				2012-2013													2013-2014													2014-2015
				Anyang				Zhengzhou				Zhumadian					Anyang				Zhengzhou				Zhumadian					Zhengzhou
				Environment1		Environment2		Environment3		Environment4		Environment5		Environment6			Environment7		Environment8		Environment9		Environment10		Environment11		Environment12			Environment13		Environment14
SNPname	Chromosome	Positon	Allele	Pvalue	Effect	Pvalue	Effect	Pvalue	Effect	Pvalue	Effect	Pvalue	Effect	Pvalue	Effect		Pvalue	Effect	Pvalue	Effect	Pvalue	Effect	Pvalue	Effect	Pvalue	Effect	Pvalue	Effect		Pvalue	Effect	Pvalue	Effect
Kukri_c2951_2574	6AS	4394696	T/C	0.000162603	0.195567	0.000307209	0.18425														0.000464403	0.178841	0.000298751	0.181506	0.000417297	0.178208	0.000883646	0.167874		0.00075098	0.155219
wsnp_Ra_c11651_18855691	6AL	5812866	A/G	0.00021969	0.162948	0.000785325	0.1458										0.000531537	1.40823	0.000594995	0.142158	0.000785976	0.145516	0.00022836	0.155837
wsnp_Ex_c15681_24016359	2AL	6436346	T/C	0.000229274	0.283387	0.000456292	0.265556																0.000318967	0.266247			0.000114514	0.287676
BS00036788_51	7BS	3144105	T/C	0.000242766	-0.528796	0.000451416	-0.498381	0.000571133	-0.450082	0.000523206	-0.47562								3.23134e-05	-0.569423	0.000560317	-0.489524	0.000606043	-0.474768	4.59908e-05	-0.572634	6.32467e-06	-0.638895		9.51695e-05	-0.499284
wsnp_Ex_rep_c66358_64543401	2AL	5375621	A/G	0.000378087	-0.178586	0.000895783	-0.16402														0.000969713	-0.163429
BobWhite_c5430_380	3DL	6904225	T/C	0.00044995	0.33014							0.000900438	0.224742						0.00089443	0.304496							0.000855787	0.321604
BS00092859_51	4AL	7147763	A/C	0.00048293	-0.420859																0.000323378	-0.428037
BS00032406_51	5DL	4600329	A/C	0.000504022	-0.411772									0.00086599	-0.309572
wsnp_Ex_rep_c66358_64543218	5BL	10899473	A/G	0.000550121	-0.175565																0.000834288	-0.167718
BS00060460_51	5BL	10925838	A/C	0.000576862	-0.25707
tplb0044i19_1180	7BS	3085268	T/C	0.000637585	0.454375
Jagger_c5227_133	6AS	4394696	A/G	0.000648574	0.171932
BS00107804_51	2AL	6436110	T/C	0.000649771	0.168234	0.00025374	0.178444	0.000495215	0.149908	0.00068249	0.149009												0.000954731	0.158236
Kukri_rep_c104611_210	2AL	6360902	A/G	0.000653047	-0.17375
Tdurum_contig55363_297	6AL	5750818	A/G	0.000895846	-0.398376			0.000437721	-0.386414	0.000103938	-0.445601								0.000623789	-0.386692
Tdurum_contig29974_90	6AL	5821794	T/C	0.000895846	-0.398376			0.000437721	-0.386414	0.000103938	-0.445601								0.000623789	-0.386692
Tdurum_contig61574_645	6AL	1678136	T/C	0.000895846	0.398376			0.000437721	0.386414	0.000103938	0.445601								0.000623789	0.386692
wsnp_Ex_c21924_31095740	3B	10755122	T/C	0.000900955	-0.343527
JD_c30831_466	5DL	4511372	T/C	0.000919804	1.11225
Excalibur_rep_c103939_244	7BS	3098026	A/G	0.000919804	1.11225
Kukri_c13187_556	2AS	5243689	A/G	0.000922263	-0.28517
BS00097473_51	2AL	6401556	A/C	0.000935403	0.270241
Tdurum_contig42282_10323	2BL	8034417	T/C	0.000935403	0.270241
RAC875_c22328_1356	2BL	8066849	T/G	0.000935403	0.270241
RAC875_c22328_490	2BL	8066849	T/C	0.000935403	-0.270241
RAC875_c12803_1620	2DL	9907856	T/C	0.000942538	-0.162666	0.000431564	-0.171506
BS00010573_51	5AL	2796335	A/C			0.000553867	-0.157566	0.000456902	-0.145424			0.000429058	-0.135373				0.000463973	-1.48759	0.000297359	-0.157592	0.000142756	-0.173955	0.000694773	-0.150093	0.000180977	-0.167467
IACX9238	5BL	10878230	T/G			0.000750617	-0.152055	0.000545667	-0.141949			0.000515555	-0.132005				0.000784944	-1.41006	0.000437571	-0.151327	0.000256121	-0.165158	0.000889326	-0.145335	0.000243791	-0.162118
BS00078678_51	6AL	5834435	A/G			0.000395969	-0.212604
Excalibur_rep_c67250_85	6AS	4403088	T/C			0.000486931	0.229923
RAC875_c64377_350	2AL	5375621	A/C			0.000659551	0.170425
RAC875_c64377_72	2AL	5375621	A/G			0.000659551	0.170425
Excalibur_c79991_552	6AL	928657	A/G			0.000760073	-0.146976
Excalibur_c907_1643	2DL	9879242	T/C			0.000793758	0.16967
Ku_c111306_399	1DS	1914681	A/G			0.000864718	0.239258
BobWhite_c2058_367	2DL	9882022	T/C			0.000870054	-0.166825
CAP11_c2194_115	2BL	7971402	T/C			0.000914383	-0.162569
wsnp_RFL_Contig1883_1034534	4AS	6012337	T/C			0.000927233	-0.410892			0.000118437	-0.465654								0.00018427	-0.447142	0.000931816	-0.410772					0.00025088	-0.450525		2.85147e-05	-0.47269
wsnp_CAP11_c3346_1639010	4AS	6012337	T/C			0.000927233	0.410892			0.000118437	0.465654								0.00018427	0.447142	0.000931816	0.410772					0.00025088	0.450525		2.85147e-05	0.47269
RAC875_rep_c119619_54	2AL	6346042	A/C			0.000957412	-0.28756
BS00007384_51	2BL	8082340	A/G					0.000119848	-0.434446										0.000832753	-0.381441	0.000822112	-0.40439			0.000668426	-0.396368	0.000203121	-0.431677
BS00003185_51	6AL	5827358	A/G					0.000264096	-0.297498										0.000689451	-0.28608
Excalibur_c33525_279	2BL	8082340	T/C					0.000426376	0.289126
wsnp_Ex_c27294_36502333	4AL	7125994	A/C					0.000522779	-0.195369
Kukri_c60447_186	6BS	3043417	A/C					0.000808488	0.268321
IAAV8085	1DS	1878569	A/G					0.000822678	0.254447																					0.000348136	0.264306
BobWhite_c9505_515	2DL	9909117	A/G					0.000912308	-0.138662								0.000956452	-1.40771			0.000646813	-0.161623	0.00046182	-0.162383	0.000943842	-0.154067
Kukri_c13107_100	4AS	6008651	A/G							0.000359799	0.238643
Kukri_c49015_1700	1DL	2206660	A/G							0.000740931	-0.177572
Ku_c70461_480	1BL	3879328	A/G							0.000740931	-0.177572
Kukri_c38105_143	1DL	2206660	T/C							0.000740931	0.177572
Kukri_c49015_1037	1BL	3889164	T/C							0.000740931	0.177572
Kukri_c49015_1606	1BL	3889164	T/C							0.000740931	0.177572
BobWhite_rep_c51642_1057	1AL	3935224	A/G							0.000740931	0.177572
Tdurum_contig20094_458	7BS	3139640	A/G							0.000885502	0.339462
RAC875_c1696_991	2BL	7948326	A/C									0.000231319	0.316619
Excalibur_rep_c109577_191	2BL	8066849	A/G									0.000231319	0.316619
Kukri_c4117_160	2DL	9848651	T/C									0.000231319	-0.316619
Excalibur_rep_c69004_1008	3DS	2602042	A/G									0.000237417	0.304463								0.000327627	0.358077	0.000612641	0.3341	0.000808762	0.328749				0.000197585	0.335236
RAC875_c25299_119	2DL	9885998	A/G									0.000254533	-0.33438
BS00038643_51	1BL	3917696	A/G									0.000326899	0.308968
Excalibur_c54205_381	3B	10405900	T/C									0.000579006	-0.27006
BS00003733_51	3AS	3443101	A/G									0.000609364	0.304877						0.000449042	0.367194	0.000370605	0.388123	5.11329e-05	0.435532	0.000221094	0.398231	0.000273135	0.392942		0.000132216	0.377112
BobWhite_c9961_402	3B	10681096	A/G									0.000609364	0.304877						0.000449042	0.367194	0.000370605	0.388123	5.11329e-05	0.435532	0.000221094	0.398231	0.000273135	0.392942		0.000132216	0.377112
BS00011516_51	3DS	2602042	T/C									0.000609364	-0.304877						0.000449042	-0.367194	0.000370605	-0.388123	5.11329e-05	-0.435532	0.000221094	-0.398231	0.000273135	-0.392942		0.000132216	-0.377112
BobWhite_c4942_140	1DL	2291943	A/C									0.000644527	-0.170892
BobWhite_c1627_567	3DL	6931031	A/G									0.000706189	-0.229963
Tdurum_contig43092_876	6BS	3018188	A/G									0.00088047	-0.243146
BS00068142_51	7DL	3317032	A/C											0.000413789	-0.157493
BS00067907_51	2BL	8076085	A/C											0.000916331	0.126956
Excalibur_c52725_585	1AL	3883370	T/C														0.000163197	-2.48266			0.00046309	-0.241026	0.000210241	-0.249694
RFL_Contig5743_2000	4AL	7152542	A/C														0.000503547	-1.35737
RAC875_c5638_1010	7BL	6751728	T/C														0.000546716	-4.3681	0.00021241	-0.469582	0.000464782	-0.46523	0.000307355	-0.464953	0.000631584	-0.442111	0.00029673	-0.46789
BS00025736_51	1DS	603201	T/C														0.000684736	2.36741
BS00063549_51	7DS	2984100	T/G														0.000787671	-1.31786									0.000798419	-0.135628
wsnp_RFL_Contig4080_4587633	1BS	3481575	T/C														0.000862264	2.28015
RFL_Contig2585_547	3B	10698105	T/C																0.00063199	0.305317
RAC875_c68568_78	7BL	6718033	T/G																0.000639894	0.517093	0.00079529	0.539624	0.000237582	0.56489								0.000295259	0.610568
RAC875_c2291_123	6BS	2953191	T/C																0.00069771	0.147263			0.000180386	0.166286
Kukri_c27691_226	5BL	10821942	A/C																		0.000138046	-0.260461										0.000591627	-0.210644
RAC875_c7794_542	5BL	10821942	A/G																		0.000146997	0.253094										0.000744048	0.200698
wsnp_Ku_c665_1371121	7BS	3164863	T/C																		0.000210484	-0.196725
wsnp_Ex_c3501_6407678	7BS	3029990	A/G																		0.00021927	-0.195334
Ku_c4349_1012	5BS	2245221	A/G																		0.000277246	0.288568
Excalibur_c11079_749	3AS	3443101	T/C																		0.000287845	-0.369556	8.75605e-05	-0.392849	0.000332473	-0.360463	0.000369771	-0.35808		0.000275228	-0.333836
Excalibur_c11079_923	3AS	3443101	T/C																		0.000287845	-0.369556	8.75605e-05	-0.392849	0.000332473	-0.360463	0.000369771	-0.35808		0.000275228	-0.333836
Tdurum_contig11411_100	5DL	4557471	T/G																		0.000389632	-0.303934	0.000354078	-0.294777
wsnp_Ex_c32624_41252144	6AS	4382409	T/G																		0.000513012	0.562971	0.000582607	0.540576						0.000817369	0.481525
BobWhite_c65478_119	1AS	3282639	A/G																		0.00083038	-0.221953								6.9032e-05	-0.233313
IAAV3512	5AL	2775664	A/C																		0.000888063	0.199924
Kukri_c7633_724	5AL	2775664	A/C																		0.000888063	-0.199924
BS00110803_51	6BS	2953191	A/G																				0.000174939	-0.167558
BS00111086_51	6BS	2953191	A/G																				0.000215674	-0.164379
Excalibur_c1986_439	2DS	5321366	T/C																				0.000764034	-0.17344
Kukri_c21624_91	7BS	3129131	A/C																						0.000402664	-0.277859	0.000354376	-0.277382
Kukri_rep_c104213_234	7BS	3095060	A/G																								0.000242758	-0.286166
IAAV416	7AL	4559670	G/C																								0.000581566	0.242536
GENE-1388_625	2BL	8036472	A/C																								0.000600622	-0.287336
BS00064892_51	7DS	2984100	T/C																								0.00087224	-0.134769
Tdurum_contig30246_264	5AS	1538753	A/G																								0.000875251	-0.178434
RAC875_c3361_180	7BL	6722254	T/C																											4.33696e-05	-0.451531
RAC875_c3001_1236	1DL	2267510	A/G																											0.000112745	0.161053
IACX3123	5BL	10783517	T/C																											0.000287169	-0.143421
BS00000929_51	5AL	2790602	T/C																											0.00039723	-0.14149
GENE-0249_122	2AL	6318133	A/G																											0.000457091	-0.176794
RAC875_c3492_2195	7BS	3128620	T/C																											0.00048548	0.333919
RAC875_c18063_665	2BL	8088282	T/C																													0.000569715	-0.238793
RAC875_c64596_302	7BL	6570999	A/G																													0.000671253	-0.14192
BS00087997_51	6DL	721215	T/G																													0.000781918	0.149354
BS00099367_51	5BL	10708930	A/G																													0.000828559	0.159383
RAC875_c29004_652	7BL	6635205	T/C																													0.000904465	0.139006
GENE-4746_72	7AL	4484218	A/G																													0.000904465	-0.139006

## Sheet: kernelNumberPerSpike
				2012-2013													2013-2014													2014-2015
				Anyang				Zhengzhou				Zhumadian					Anyang				Zhengzhou				Zhumadian					Zhengzhou
				Environment1		Environment2		Environment3		Environment4		Environment5		Environment6			Environment7		Environment8		Environment9		Environment10		Environment11		Environment12			Environment13		Environment14
SNPname	Chromosome	Positon	Allele	Pvalue	Effect	Pvalue	Effect	Pvalue	Effect	Pvalue	Effect	Pvalue	Effect	Pvalue	Effect		Pvalue	Effect	Pvalue	Effect	Pvalue	Effect	Pvalue	Effect	Pvalue	Effect	Pvalue	Effect		Pvalue	Effect	Pvalue	Effect
Kukri_c1526_616	3AL	4432763	A/G	1.92201e-05	-0.0328259	4.37941e-05	-0.0260317
GENE-0686_186	2BL	7986332	T/C	2.58372e-05	0.0587583	0.000324337	0.032312
BS00012014_51	2DL	9861376	A/C	2.82145e-05	-0.0242819	0.000449381	-0.021344			0.000589302	-0.0385335
Tdurum_contig42083_890	4DS	2275675	T/C	6.02579e-05	-0.0127484	0.000925709	-0.0135406
wsnp_Ku_c28820_38731047	2DL	9741473	T/C	6.9874e-05	0.00941149	0.000729913	0.0022349
BS00009458_51	2DL	9816129	T/C	0.000133138	0.017338
wsnp_Ex_c17561_26284693	4BS	4957143	A/C	0.00015714	0.0294416
Ra_c19051_1446	2DL	9861376	A/G	0.000213909	-0.000226683					0.000476092	-0.00184503														0.000406044	0.0255654
RAC875_c15518_236	2AL	6364940	T/G	0.000214637	-0.0135471
BobWhite_c5756_516	2AL	6332538	A/G	0.000279525	-0.0324491	0.000380046	-0.0243149
Kukri_c4586_381	6BS	1011973	T/C	0.000310867	-0.0585191									0.000646881	-0.055071				0.000524749	-0.0386101	0.000125072	-0.0345105	0.00040393	-0.0427474	0.000566059	-0.1044	1.68537e-05	-0.0549025				0.000661879	-0.084941
Excalibur_c29937_261	2AS	5260516	T/C	0.000324884	-0.0866506	0.000259367	-0.0595572
BS00023147_51	7AS	4048452	T/G	0.000356236	0.00700826
IACX9095	2DL	9721590	G/C	0.000410197	-0.0413181					0.000799647	-0.0743611
GENE-0686_804	2AL	6426270	A/G	0.000413789	0.0353956
IAAV3657	6BL	4336903	T/C	0.000522389	-0.0200708
JD_c3392_168	6AL	5744888	A/G	0.000548563	0.0939771
Excalibur_c30730_1503	7DL	3394825	A/G	0.000579108	-0.001913					0.000492185	0.0195821	0.000380696	-0.00079813														0.000688769	0.0135702
Excalibur_c30730_276	7BL	6742491	A/G	0.000584524	0.0268603			0.0006672	0.0272183	0.000469631	0.0519732														0.000590377	-0.0235803	9.74181e-05	0.00208418
RAC875_c7602_2109	2BL	8008296	A/G	0.000606081	0.0384586
Excalibur_c47675_176	6DL	3264404	A/G	0.000657755	0.0448578	0.000287803	0.0386129										0.000325389	0.258804
BobWhite_c36118_246	3B	10762072	T/C	0.000660479	-0.0456652
BS00086534_51	2DL	9907588	A/G	0.000662789	-0.0106309
IAAV6581	4AL	7071185	T/C	0.000680872	0.00721861
Kukri_c31462_877	6BL	4336903	T/C	0.000683078	0.039987			0.000933599	0.0124882
BobWhite_rep_c53133_385	6BL	4399497	A/C	0.000734274	0.0496771
BS00010993_51	6BL	4399497	T/C	0.000745341	-0.0468034
Kukri_c33779_1069	2BS	5156870	A/G			0.000352794	0.0751017							9.4837e-05	0.0738374
BS00022487_51	2BS	5156870	T/C			0.000352794	-0.0751017							9.4837e-05	-0.0738374
Kukri_c33779_1099	2AS	5285493	T/G			0.000352794	-0.0751017							9.4837e-05	-0.0738374
IACX8391	2AS	5285493	T/C			0.000473166	0.0695456							0.000162474	0.0673739
BS00110435_51	1BL	3915120	A/G			0.000543352	-0.0192518
Kukri_c84087_154	2AS	5265471	A/G			0.000564859	-0.0749227							0.000149198	-0.0754262
BS00010087_51	2DS	5352598	A/C			0.000794299	0.0933687							0.000662195	0.070482
Kukri_rep_c76691_483	2DL	9860449	T/C			0.000908684	0.0949331
Kukri_c52348_129	3AL	1745361	A/C					2.28796e-05	0.168321	5.58406e-05	0.142037			0.000667589	0.132526				0.000771304	0.14268
wsnp_Ex_c5653_9937062	7BL	6748262	T/G					5.73919e-05	-0.0205737
wsnp_Ex_c19_39269	7BL	6733869	A/G					5.81007e-05	0.0219699
wsnp_Ex_c13064_20670748	4AL	7124305	A/C					0.000182461	0.0244168
wsnp_Ku_c1455_2890228	7BL	6683134	A/G					0.000282738	0.0083982
wsnp_Ex_c19_38763	7BL	6733869	A/G					0.000289434	-0.0264571
Excalibur_c79372_178	3DL	6953681	A/G					0.000634318	0.0310725
Excalibur_c573_259	7AS	4083451	A/G					0.00084288	0.089212
RAC875_c17479_359	5BL	10740429	A/G					0.000896982	-0.0889848
RAC875_c4960_951	7BL	6723589	T/C							0.000258478	-0.0225426
BS00102614_51	2BL	3843760	T/C							0.000356163	-0.0738017
RAC875_c4030_1595	6BL	4256747	T/C							0.000373144	0.0305855
Kukri_c50572_263	1BL	3814237	A/G							0.000744867	-0.128446
Tdurum_contig49145_914	2AL	6407556	A/G							0.000833689	0.179115
BS00066661_51	6AS	4404915	A/G									0.000436385	0.0606849
Excalibur_c1708_1975	6AS	4424505	T/C									0.000436385	0.0606849
Tdurum_contig33313_101	6AS	4429086	A/G									0.000436385	0.0606849
Kukri_c264_438	6AS	4424505	A/G									0.000436385	-0.0606849
Jagger_c1231_85	6BL	4337359	A/G									0.000609437	-0.0389394	0.000145765	-0.0343231
Tdurum_contig16606_648	1BL	3843326	T/C									0.000671138	0.0909072
TA001769-0538	1DL	407320	T/C									0.000671138	-0.0909072
IACX11598	6BL	4306178	G/C									0.000680923	0.0132477
Tdurum_contig31185_456	2AL	6375562	A/G									0.000688453	-0.0476082	0.000212525	-0.0471967
Tdurum_contig47309_862	7AS	4176378	A/G									0.000700787	-0.111535
Excalibur_c60006_83	6AS	4399656	A/G									0.000868632	-0.0583407
Tdurum_contig9544_978	6AS	4429358	A/G									0.000868632	-0.0583407
BS00084348_51	3AS	3388539	A/G											0.000362094	0.033521
Kukri_c1568_889	3AS	3388539	A/G											0.000362094	0.033521
Tdurum_contig43523_359	7BS	3129131	T/C											0.000558266	-0.0797581
Excalibur_rep_c109798_389	6BL	4329932	T/C											0.000956117	-9.75308e-05
Ra_c72517_981	2DL	9900758	A/G														0.000105468	0.1924	0.000394096	0.0260406	1.25468e-05	0.013378	0.000452351	-0.0282775	0.000626615	0.00289547	0.000457612	0.0634072
BS00096853_51	6AS	4427440	A/G														0.000166553	-0.132291	6.40505e-05	-0.0246721	0.000385893	-0.0321764	0.000345564	-0.0075175	0.000693624	-0.019675
Excalibur_c27054_53	2BL	7985101	T/C														0.000423904	-0.36229	0.000758657	-0.0492536	2.42371e-05	-0.00957298	0.000523895	-0.0399462
IAAV8987	1DS	1900857	A/C														0.000627047	-0.443522	0.000233841	-0.0700395
BS00064544_51	2AL	6326951	T/G														0.000639093	0.568876	0.000718728	0.055044	1.00408e-05	0.0234488	0.000256649	0.0416354
RFL_Contig1490_386	6DL	3186402	T/C														0.00068935	-0.473514
RAC875_rep_c72517_1215	2AL	6426270	A/G														0.000708482	0.316031			1.76775e-05	0.0264635	0.000821222	0.0618428			0.000646075	-0.000370802
RAC875_c1757_1183	2AL	6317106	T/C														0.000809026	-0.611938	0.000100326	-0.0393274
BS00080157_51	3DS	2602042	T/C														0.000897881	0.503603	0.000248534	0.0587299					0.000631899	0.106111						0.00056031	0.024802
RFL_Contig2972_2819	2BL	8026587	A/G														0.000946932	0.0384641			0.000779499	-0.0119207					0.000821885	-0.00165716
IAAV5729	3AS	3286005	T/C														0.000994592	-0.519586														0.00054129	-0.0526695
Tdurum_contig75763_930	6AL	5815310	A/G																0.000352687	0.0778472	0.00049561	0.110824	0.000175169	0.112249
Kukri_c23591_522	3DS	2603417	A/C																0.000389469	0.0319935
BS00078400_51	7AS	4228975	T/G																0.000443287	0.00768048
BobWhite_c18256_809	3DS	2552270	T/C																0.000588066	0.0521816
RAC875_c17224_741	6BL	4394441	A/G																0.00061577	0.047805	0.00022178	0.0603646	8.30015e-05	0.0472257
D_GB5Y7FA02H01X6_191	3DS	1550619	T/C																0.000682433	-0.0367947
Kukri_c38982_516	6AS	4427168	T/C																0.000712231	0.0513287			0.000990924	0.0397439
BobWhite_c38306_307	6BL	4302162	A/G																0.000715807	0.109894
TA003403-0617	6BL	4302162	A/C																0.000715807	-0.109894
Ra_c7673_1773	6BL	3259727	A/C																0.000725311	0.0525522	0.000275208	0.0692728	8.0306e-05	0.0583255
Kukri_rep_c106092_300	6BL	4291966	T/C																0.000744111	0.035074			0.000164728	0.0420996
Ra_c7673_1788	6BL	3259727	A/C																0.000747446	0.0505081	0.00036252	0.0622364	9.52822e-05	0.0499228
Kukri_c28517_372	6BL	4324893	A/G																0.000747446	-0.0505081	0.00036252	-0.0622364	9.52822e-05	-0.0499228
Kukri_c17754_1179	7DS	3964539	T/C																0.000770976	0.0139413
Kukri_c12401_90	3DS	2601126	A/C																0.000850917	0.141671					0.000255192	0.164557
BS00047205_51	3B	10547927	T/C																0.000928496	0.049259
BS00095028_51	4BS	4941089	A/C																0.000941145	-0.0326674
GENE-4937_1435	2BL	8008296	T/C																		7.17689e-05	-0.147518	0.000870639	-0.110174
IAAV3009	6BL	4329035	A/G																		0.000164424	0.0154118	0.000124329	0.0167869
Kukri_c44709_96	3AL	845021	T/C																		0.000359048	-0.0827351
RAC875_c63975_307	2DL	9886007	A/G																		0.000396014	-0.000288597	0.000756716	0.00401389
wsnp_Ex_c61603_61581245	7DL	3322589	T/C																		0.000412964	0.0605295
Tdurum_contig28100_112	3B	10754454	T/C																		0.000504286	0.0708946
wsnp_Ex_rep_c109742_92411838	1AL	3962736	A/C																		0.00064369	-0.0232261	0.0003579	-0.0278156
Kukri_c31667_660	2BL	8011713	A/G																		0.00068063	-0.0148322
BS00065828_51	6DL	3275677	T/G																		0.000846837	-0.00363413	0.000909599	0.00860283
CAP12_c449_95	2AL	3739152	A/G																		0.000909284	-0.0451331
BobWhite_c14280_245	7DS	3940921	A/G																		0.000921483	0.0214841
Excalibur_c20063_318	4BL	7037243	A/G																				0.000327312	-0.0286889
RAC875_c49043_93	6BL	4291966	T/C																				0.000609586	-0.0589962
Kukri_c18109_475	1DL	2266820	T/C																				0.000648977	-0.0902234
wsnp_Ex_c11813_18968198	7DL	3324035	A/C																				0.000798456	0.0794954
TA006139-0953	1AS	3281316	T/C																				0.000804261	0.0773054	0.000878342	0.0812031
wsnp_Ex_c5323_9409407	1BS	3473250	A/G																				0.000874197	-0.0724279	0.000567649	-0.0853588
wsnp_Ex_c10783_17554146	1AS	3311206	T/C																						0.000308471	-0.0590349
Kukri_c16098_95	1AS	3311206	T/C																						0.000308471	0.0590349
wsnp_Ku_rep_c101175_88380491	1AS	3264692	T/C																						0.00035811	0.0506999
Kukri_c12401_301	3DS	2601126	A/G																						0.000392552	0.170207
Kukri_c17126_1211	5AS	1548786	A/G																						0.000486096	0.100328
wsnp_Ku_c9559_15999945	5AS	1548786	T/G																						0.000486096	0.100328
Kukri_rep_c68923_216	3DS	2604070	T/C																						0.000520456	0.0796213
Kukri_c88294_60	3DS	2602299	A/G																						0.000537222	-0.0715083
Excalibur_c11824_103	3DS	2604070	A/G																						0.000537222	-0.0715083
tplb0050o09_895	3B	10640143	T/C																						0.000539994	-0.0709987
Excalibur_c63483_991	3DS	2604070	T/C																						0.000593117	-0.0565487
Kukri_rep_c69028_999	3AS	3381649	T/C																						0.000593117	-0.0565487
Kukri_rep_c69028_1674	3DL	6955118	A/G																						0.000593117	0.0565487
RFL_Contig2972_2285	2BL	8026587	T/C																						0.00067023	0.00658875
Excalibur_c19658_127	3DS	2557370	A/G																						0.000723021	0.0389764
BS00073658_51	3DS	2578045	A/G																						0.000754413	-0.030168
Kukri_c20012_1425	4AL	7141793	A/G																						0.000915138	0.0511821
wsnp_Ex_c5296_9365860	1BL	3916683	A/G																						0.000973898	0.0157696
Tdurum_contig49651_546	1BL	3916683	A/G																						0.000973898	-0.0157696
Kukri_c24488_1603	3B	10775714	T/C																						0.000996443	-0.0209111
Ex_c4060_510	1AL	3467088	A/G																								2.64365e-05	0.0839508
wsnp_Ex_c7783_13260929	7BS	3167286	A/C																								0.000132883	-0.0248618
Tdurum_contig11919_360	4AS	6004033	T/C																								0.000361126	0.0269125
Excalibur_c40618_182	4AS	6004033	T/C																								0.000736375	-0.00514553
Ex_c95453_1499	5AS	1529843	A/G																								0.000838151	0.0407262
RAC875_rep_c77197_187	6BS	2986615	A/G																											1.53968e-05	0.189165
wsnp_Ex_c11047_17915225	7AL	4520899	T/C																											0.000277178	0.0603594
BS00041707_51	2AL	6421196	T/C																											0.000286477	0.0245913
wsnp_Ex_c11047_17915103	7AL	4520899	T/C																											0.000292854	-0.0545107
BS00059475_51	2AL	6428879	T/C																											0.000513304	-0.0119474	0.000937489	-0.0511084
Kukri_c2507_708	2BL	8083480	A/G																											0.000698381	0.011293
wsnp_Ra_c4850_8698731	2AL	6380845	T/C																											0.000717367	-0.00663111
Excalibur_c16393_274	2AL	6357127	A/G																											0.000717367	0.00663111
RAC875_c9898_1212	2AL	5143986	T/C																											0.000820396	-0.000424997
Kukri_c61942_61	2BL	8027269	A/G																											0.000820396	0.000424997
RAC875_c29377_521	2AL	3170085	A/G																											0.000857658	0.00668561
RAC875_c18195_741	5AL	2806258	A/G																											0.0008983	-0.0178588
tplb0039c07_334	7DL	3395626	A/C																													0.000126183	-0.0544062
RAC875_c66077_98	6DL	3252246	A/G																													0.000178951	-0.0053469
Kukri_c42156_415	7BL	6502660	T/C																													0.000352828	-0.0367254
wsnp_Ku_c42539_50247333	7AL	4556250	A/G																													0.000357637	-0.00398067
RAC875_c570_302	7DL	2505902	A/G																													0.000523419	-0.0112252
BS00110524_51	2AS	5220470	A/C																													0.000558083	-0.0950739
Tdurum_contig7986_704	6BL	4335220	A/G																													0.000566476	0.0192833
RAC875_c47976_291	3AS	3286005	A/G																													0.000615192	0.0392387
BobWhite_c149_3064	7AL	4520899	T/C																													0.000674397	-0.0164576
Kukri_c3540_931	3B	10762316	A/G																													0.000731267	-0.00410645
Kukri_c89383_69	3B	10663951	T/C																													0.000779919	0.0138189
RAC875_c1115_341	7AL	4556250	A/G																													0.00080622	0.0169913
wsnp_Ex_c1309_2503093	7AL	4520899	A/G																													0.000835948	0.040272
BS00043474_51	5AL	1251576	T/C																													0.000875531	0.0453011

## Sheet: kernelWeightPerSpike
				2012-2013													2013-2014													2014-2015
				Anyang				Zhengzhou				Zhumadian					Anyang				Zhengzhou				Zhumadian					Zhengzhou
				Environment1		Environment2		Environment3		Environment4		Environment5		Environment6			Environment7		Environment8		Environment9		Environment10		Environment11		Environment12			Environment13		Environment14
SNPname	Chromosome	Positon	Allele	Pvalue	Effect	Pvalue	Effect	Pvalue	Effect	Pvalue	Effect	Pvalue	Effect	Pvalue	Effect		Pvalue	Effect	Pvalue	Effect	Pvalue	Effect	Pvalue	Effect	Pvalue	Effect	Pvalue	Effect		Pvalue	Effect	Pvalue	Effect
Jagger_c4951_122	5BL	10807062	T/C	1.07431e-05	0.105039
BS00060460_51	5BL	10925838	A/C	3.63391e-05	-0.25707
RAC875_c45182_152	3B	10586476	T/C	5.03522e-05	-0.0386796
IACX20775	5BL	7994590	A/T	6.22472e-05	0.119433
Ku_c47648_1403	3B	10746780	T/C	0.000112548	0.0482936	0.000833628	0.0323792														0.000302255	0.165398	0.000186215	0.100406	0.000122877	0.061083
GENE-3703_114	7DL	3323744	A/G	0.000113443	-0.0134474			0.000369691	0.00218675					0.000305277	-0.00124421												0.000332177	0.0223976				0.000567829	0.0385897
Kukri_c84307_76	5BL	10836284	A/C	0.000180485	-0.127888
Excalibur_c10474_246	3B	10402727	T/C	0.000192631	0.0199832
BobWhite_c42349_99	5AL	2693481	A/G	0.000213618	-0.0819326
Kukri_c8274_502	6AL	5813030	T/C	0.0002185	0.0258887	0.00034722	0.00982368
Tdurum_contig75819_3136	7AS	4250978	T/C	0.000231439	-0.0155638									0.000226203	0.0107263
RFL_Contig1027_442	1AS	3289602	T/C	0.000327372	-0.0387721	0.000231282	0.0150444
Kukri_rep_c69478_1058	7AL	4446507	A/G	0.000342148	-0.168237							0.000531252	-0.145208
BobWhite_c10956_71	5DL	4524029	T/C	0.00034572	0.0740589
RAC875_c13778_650	6AL	5813030	A/G	0.000395154	-0.0276144	0.000452827	-0.01247
tplb0057m18_546	6AL	5813030	A/G	0.000395154	-0.0276144	0.000452827	-0.01247
Ku_c36209_204	2AL	6320738	A/G	0.000396807	-0.00720094	0.000141654	-0.0501432
BS00041481_51	6AS	4384301	A/G	0.000416646	-0.0383738	0.000409839	-0.0259434
wsnp_Ex_rep_c106111_90308719	1AS	3289602	T/G	0.000432013	-0.01868	0.000654423	0.0276368
BS00023147_51	7AS	4048452	T/G	0.000468215	0.00700826
RAC875_c49166_240	6AL	5727111	A/G	0.000478022	0.000533417	0.000109165	-0.024277
Excalibur_rep_c66355_301	6DL	3269464	T/G	0.000557343	0.0237493	0.000600854	0.010299										0.000906703	0.44428
IAAV1346	6DS	660619	C/G	0.000662003	0.0268433	0.000625639	0.0179502
Ku_c47769_302	3B	10498863	T/C	0.000704859	0.0220344
wsnp_Ex_c11106_18002976	7BS	3101090	T/C	0.000730263	-0.0303586
wsnp_Ex_c10342_16938010	7DS	3861083	A/G	0.000730263	0.0303586
Ku_c10913_2542	5BL	10858548	A/G	0.000742338	-0.0663315
GENE-0686_186	2BL	7986332	T/C	0.000758615	0.0587583
BobWhite_c5756_516	2AL	6332538	A/G	0.000811634	-0.0324491	0.000794556	-0.0243149
Excalibur_c42413_442	2DL	9907588	A/G	0.000835047	-0.0149999
BS00086534_51	2DL	9907588	A/G	0.000980246	-0.0106309
BS00110435_51	1BL	3915120	A/G			0.00011935	-0.0192518
TA003942-0147	6AS	4413285	A/C			0.000184205	-0.0203546			0.000200059	0.0274261
wsnp_Ex_c4954_8813973	6AL	5759538	T/C			0.000186072	-0.101733
BS00068310_51	7BL	6740431	A/G			0.000289751	0.189617					0.000341592	0.0246995
BS00063008_51	4BL	6972721	A/G			0.000546605	-0.0673073
wsnp_Ku_c38215_46911010	6AS	4388989	T/C			0.000573229	0.07246
BS00021942_51	6DS	2112828	T/C					0.000113499	-0.0679169
Tdurum_contig67992_238	7AS	4204788	A/G					0.000307477	-0.00444969
BobWhite_c36118_246	3B	10762072	T/C					0.000353257	-0.0932624
Tdurum_contig46877_488	7BS	3030851	T/C					0.000566503	-0.0449934
Tdurum_contig46877_76	7BS	1592087	A/G					0.000640318	0.0344688
BS00031073_51	5AS	1548786	T/C					0.000758982	-0.0162118
BobWhite_c12960_168	1AL	3874114	A/G					0.000770998	0.0526315
Tdurum_contig42960_865	1DL	1847732	A/G					0.000781355	0.0244926
RAC875_c1712_2066	6BL	4398689	T/C					0.000808436	-0.113447
CAP11_c267_210	6BS	3017340	T/C							0.00043325	0.0179616
wsnp_Ra_c17636_26538543	3DS	2593796	T/C							0.000563957	0.00177154
GENE-2006_425	3DL	6955536	T/C							0.000697313	0.01244
RAC875_c9412_75	6BL	4266120	A/C							0.000896401	-0.109869
Excalibur_rep_c69004_1008	3DS	2602042	A/G							0.000955038	0.181182
wsnp_Ex_c15988_24402251	7AL	4471029	T/C									0.000287323	0.0911973	0.000458225	0.0774726
Ku_c104966_604	7AL	4468309	A/G									0.000309002	0.0929694	0.000373102	0.0820826
Kukri_c17093_1099	5DL	4593097	A/G									0.000536107	-0.00923749	0.000641784	0.00838667
RFL_Contig3228_2154	3B	10500373	A/G									0.000715905	0.0388374
Kukri_c30461_857	1BL	3915296	A/G									0.000741194	0.0424526	0.000442505	0.0327382
BobWhite_c13098_670	7BL	6557563	T/C									0.000771039	0.0911795
BS00047205_51	3B	10547927	T/C									0.000811843	0.0251279												0.000488204	0.0423782	0.000290121	0.0295521
Excalibur_c5646_1421	3B	10427250	T/C									0.00081565	-0.0436527
IAAV447	7AL	2215461	A/G									0.000825409	-0.0929622
D_GA8KES402HR8TV_187	1DS	425250	T/C									0.000843222	0.00138736
Excalibur_c23600_433	5DL	4593238	A/G									0.000865893	-0.0100404
tplb0026a09_1444	5DL	4601649	T/C									0.000896366	0.0183178
Ex_c22089_1077	6AS	4409447	T/C									0.000897921	0.00828644	0.000361411	-0.00401509												0.000137585	-0.0458036
wsnp_Ex_c8976_14963826	4AL	7034589	T/C											0.000144101	-0.0780807
Tdurum_contig35251_485	6BS	1616185	A/G											0.000189235	0.0859454
Tdurum_contig54776_1396	4AL	7034589	A/G											0.000325495	-0.0896515
IAAV6409	2AL	6379783	A/C											0.000367478	-0.0445478
wsnp_Ku_c2413_4626451	2BL	8058304	T/C											0.000367478	-0.0445478
wsnp_Ex_c42720_49228237	2AL	6379783	A/C											0.000367478	0.0445478
RAC875_c69068_71	2BL	8058304	T/C											0.000367478	0.0445478
Excalibur_c79009_75	4DL	14305042	A/G											0.000416959	-0.0887329
BS00022577_51	1BL	3798174	A/G											0.000442219	0.0355933
Tdurum_contig15015_883	1BL	3798174	T/C											0.000442219	0.0355933
wsnp_Ku_c56140_59771244	1BL	3798174	A/G											0.000442219	-0.0355933
BS00064349_51	1BL	3844465	T/C											0.000442219	-0.0355933
wsnp_BE590634B_Ta_2_1	5BL	875688	T/C											0.000442219	-0.0355933
Kukri_c19247_53	1BL	3830241	A/G											0.000520252	-0.0366775
wsnp_Ex_rep_c67099_65575038	4AL	7106854	A/C											0.000597312	0.0755282
RAC875_c18698_550	2AL	3976621	T/C											0.000600753	0.110377
wsnp_Ex_c1267_2431315	6BS	2596420	A/G											0.000604791	0.0355924
wsnp_Ku_c9746_16265756	4AL	7105505	T/C											0.000642023	0.0725631
Kukri_c3866_718	4AL	7162484	T/G											0.000648599	-0.0442021
BS00004376_51	7BL	6737499	T/G											0.000726776	0.0462919
RAC875_c13585_778	3B	10486949	A/G											0.000835111	0.137629
TA001473-0980	1DS	1900532	T/C											0.000969037	-0.0862038
BS00096853_51	6AS	4427440	A/G														5.13474e-05	-0.132291	7.15955e-05	-0.0246721	6.04117e-05	-0.0321764	0.000100216	-0.0075175	0.000137566	-0.019675	0.000214692	0.0135996
BS00074979_51	6AL	5750850	T/C														5.82178e-05	-0.275693
IAAV5088	6AL	5833234	A/G														9.22298e-05	-1.85493			1.11695e-05	-0.263827	0.000372584	-0.2425
wsnp_Ku_c1549_3054996	6AL	5783743	T/C														0.000209408	-0.319777
BS00066047_51	6AL	5764832	T/C														0.000209408	0.319777
BS00064203_51	6DL	3320882	T/C														0.000244694	0.16488
TA003443-0646	6DL	3292577	T/C														0.000271922	0.59166
Excalibur_c99271_71	6AL	5830567	A/G														0.000271922	0.59166
wsnp_Ku_c3354_6228863	6BL	4341958	A/G														0.000301666	-0.369342
wsnp_Ku_c3354_6228393	6BL	4341958	T/C														0.000301666	0.369342
BS00066050_51	6AL	5764832	T/C														0.00034375	-0.506646			0.000617462	-0.0616718
BS00064632_51	6AL	5747570	T/C														0.000491496	0.417908
Tdurum_contig61363_249	6AS	4429354	A/G														0.000512711	-0.694838					0.000743852	-0.0242124
IAAV6837	6AL	5783743	A/G														0.00052293	-0.404847
Kukri_c12035_517	6DL	3238312	T/C														0.00052293	0.404847
BS00068469_51	6AL	5794636	T/C														0.000523557	0.565104
RAC875_rep_c105861_454	6AL	5833814	A/G														0.000538077	0.597816
BS00074429_51	6AS	4400951	A/G														0.000637434	0.0659627
BobWhite_rep_c64054_499	6AL	5804898	T/C														0.000686326	-0.571593
BS00033795_51	2AS	5229693	A/G														0.000706872	0.133161
wsnp_Ku_c1549_3054872	6AL	5783743	A/G														0.000759761	0.357598
Ku_c104762_377	6DL	2572457	T/C														0.000794173	-0.542084
BobWhite_c20706_135	6AL	5783890	A/G														0.000794173	-0.542084
BobWhite_c7156_643	6AL	5803219	A/G														0.000794173	-0.542084
Ex_c66635_550	6AL	5823700	T/C														0.000794173	-0.542084
TA002574-0890	7BL	6746901	T/C														0.000794173	-0.542084
RAC875_rep_c76107_118	6DS	1742789	A/G														0.000794173	0.542084
Kukri_rep_c101477_475	6DL	3258114	T/G														0.000794173	0.542084
wsnp_Ex_c31711_40468407	6AS	4349175	T/G														0.000794173	0.542084
BS00022412_51	6AL	5827541	A/G														0.000794173	0.542084
BS00022913_51	6AL	5827008	A/G														0.000831343	-0.420678
Kukri_c17754_1179	7DS	3964539	T/C														0.000844009	0.245166	6.0303e-05	0.0139413					0.0005594	0.0258016	0.000888341	0.0382328
RAC875_c29487_369	6BL	4396181	A/C														0.000857592	-0.203883
wsnp_Ex_rep_c67218_65729639	6AL	5815241	A/G														0.000857592	-0.203883
wsnp_BE403421A_Ta_2_1	6AL	5822322	T/C														0.000857592	-0.203883
wsnp_Ku_c9388_15743434	6DL	3315627	A/G														0.000857592	0.203883
Kukri_c38882_391	6AL	5810465	T/C														0.000857592	0.203883
tplb0047k12_1370	6AL	5815241	A/G														0.000857592	0.203883
IAAV332	1AL	3907708	G/C														0.000863745	-1.1707
Kukri_rep_c70185_854	6AS	4339815	A/G														0.000872075	-0.394574
BS00065309_51	6DS	2102052	T/C														0.000872075	0.394574
Kukri_c25562_1826	6DL	2577761	T/C														0.000872075	0.394574
wsnp_Ex_c3501_6407678	7BS	3029990	A/G														0.000930717	-1.37329							0.000729131	-0.150386
BS00078658_51	6AL	5799527	T/C														0.000979401	0.370307
RAC875_c33060_790	6DL	3324697	T/C														0.000982576	1.0033							0.000572433	0.0330027
Tdurum_contig11881_593	2AL	6296441	T/C																0.00032152	0.0127795
Excalibur_c39508_88	3AL	705331	T/C																0.000463222	-0.0347313
BS00021657_51	7AL	4442603	T/C																0.000781973	0.0873982
Excalibur_c27054_53	2BL	7985101	T/C																		0.00034276	-0.00957298
Kukri_c4586_381	6BS	1011973	T/C																		0.000377995	-0.0345105	0.000596321	-0.0427474	0.000679048	-0.1044	8.99657e-06	-0.0549025
BS00064544_51	2AL	6326951	T/G																		0.000381629	0.0234488
Ku_c405_1954	5BS	2254274	T/C																		0.000416616	0.428996	0.000671629	0.408986
wsnp_Ex_c32590_41222878	1AL	3933381	T/C																		0.000438645	-0.0624297	0.000406693	-0.0471519
Kukri_c31667_660	2BL	8011713	A/G																		0.000449493	-0.0148322
BS00088035_51	1BL	3843653	A/G																		0.000486595	0.0695217	0.000432259	0.0558899
BobWhite_c46007_582	1AL	3976986	A/G																		0.000526339	-0.0659916	0.000544376	-0.0497819
Ra_c72517_981	2DL	9900758	A/G																		0.000560877	0.013378
BS00060029_51	3B	10411401	T/C																		0.000623008	-0.108813
BS00088136_51	1AL	3870255	T/C																		0.000635321	-0.084654
TA002402-1350	1DL	2249909	T/C																		0.000742148	-0.0884623
Tdurum_contig56431_637	6AS	4359133	A/G																		0.000856852	-0.021412
RAC875_c3187_873	2DL	9879600	A/G																		0.000884557	0.0474166	0.000187424	0.0364976
tplb0025f09_1052	4DS	2275675	A/G																		0.000900062	-0.00913209
RAC875_c94519_419	4AL	4064682	T/G																		0.000900062	-0.00913209
tplb0025f09_973	4DS	2275675	A/G																		0.000900062	0.00913209
Tdurum_contig31317_192	4AL	1833881	T/C																				0.000201402	0.00198935
BobWhite_c4004_61	5BS	2290994	A/G																				0.000427214	0.0273149
BS00078400_51	7AS	4228975	T/G																				0.000583783	0.00271211			0.000527003	0.0259874
CAP8_c5161_541	2BL	7973734	A/G																				0.000855882	0.0901803
wsnp_Ku_c665_1371121	7BS	3164863	T/C																						0.000471959	-0.126106
IACX8469	6DL	3241781	A/C																						0.000786502	0.0319107
RAC875_c15889_109	1BS	3481122	A/G																								2.77093e-05	0.00654704
Tdurum_contig3203_291	6BL	4398356	T/G																								0.000228264	-0.0807668
Excalibur_c30730_276	7BL	6742491	A/G																								0.000359969	0.00208418
BS00075795_51	6BL	4250791	A/G																								0.000459425	-0.0188038
Tdurum_contig27861_306	2AL	6368723	A/G																											0.000256034	-0.0510774
BS00084907_51	5BL	10916344	T/C																											0.000517543	0.028189
wsnp_Ex_rep_c66270_64420584	2AL	6439688	T/C																											0.00078709	0.0469958
BobWhite_c15766_562	2AL	6375652	A/G																											0.000841579	0.0179848
BS00027289_51	7BS	3084398	T/C																											0.000874364	0.0318721
RAC875_c29377_521	2AL	3170085	A/G																											0.00093648	0.00668561

## Sheet: kernelWidth
				2012-2013													2013-2014													2014-2015
				Anyang				Zhengzhou				Zhumadian					Anyang				Zhengzhou				Zhumadian					Zhengzhou
				Environment1		Environment2		Environment3		Environment4		Environment5		Environment6			Environment7		Environment8		Environment9		Environment10		Environment11		Environment12			Environment13		Environment14
SNPname	Chromosome	Positon	Allele	Pvalue	Effect	Pvalue	Effect	Pvalue	Effect	Pvalue	Effect	Pvalue	Effect	Pvalue	Effect		Pvalue	Effect	Pvalue	Effect	Pvalue	Effect	Pvalue	Effect	Pvalue	Effect	Pvalue	Effect		Pvalue	Effect	Pvalue	Effect
TA004056-0809	4AS	5977594	A/G	0.000170595	0.0236848
wsnp_Ku_c61953_63254478	6AS	3136124	T/C	0.000170595	-0.0236848
Kukri_c38985_537	2AS	2899441	A/G	0.000472497	-0.0779019
RAC875_rep_c69241_454	4AS	5958914	A/G	0.000526376	-0.0222255
wsnp_BE497618A_Ta_1_1	4AS	5959481	A/G	0.000566314	0.0150307
wsnp_CAP7_c32_19340	4AS	6013240	T/C	0.000600433	-0.00868627
GENE-2463_463	4DS	1175930	A/G	0.000840811	0.0950329			0.000213558	0.0370279
JG_c2451_622	4BS	4875486	A/C	0.000840811	0.0950329			0.000213558	0.0370279
RAC875_c31381_820	6BS	583151	A/G			5.47203e-05	0.0286466
RAC875_c31381_313	6AS	4403088	A/G			0.000148599	0.0380269
TA003848-0787	5BL	10855332	A/G			0.000173099	0.029036
BS00093063_51	6BS	2955192	T/C			0.000247755	0.0515998
BS00063445_51	3B	10760761	T/C			0.000352036	-0.0816116
Excalibur_c2737_309	6DL	2023355	T/C			0.000434501	-0.147092
RAC875_rep_c69602_1119	6DS	2071140	T/C			0.00046547	-0.0298496
RAC875_rep_c120646_120	1AL	3976813	A/G			0.000531091	-0.0392641
BS00054271_51	1AL	3889901	T/C			0.000531091	0.0392641
Tdurum_contig81191_342	6AS	4424879	T/C			0.000702258	0.0736341
BS00084668_51	2BS	5198726	T/C			0.000735371	0.0416299
TA005292-0114	2BS	1208889	T/C			0.000775614	0.171079
RAC875_c15204_992	5AS	1534303	A/C					0.000560546	0.170427	0.000485178	0.228469
RAC875_c14696_980	3B	10525917	A/G					0.000566564	0.0201235
BS00067639_51	3AL	3633730	A/G					0.000618208	0.0926576
Ku_c103671_362	3AS	3324721	T/C					0.000680127	-0.145599
RAC875_c1115_341	7AL	4556250	A/G					0.000903786	0.0651266
BobWhite_c13680_512	6BL	4335606	A/G					0.000908578	-0.0198702
Tdurum_contig50221_210	1AL	3975417	A/G					0.000965307	0.0335059
IACX11840	5BL	10795199	C/G							0.000144305	0.227654
wsnp_Ex_c62844_62315607	2BS	5161769	A/G							0.000334941	0.0303207
RAC875_c32503_134	2BS	5193090	T/C							0.000344455	0.0812033
Excalibur_rep_c66744_2113	4BS	2354285	T/C							0.000357365	-0.0123296
BS00031814_51	2BS	5181220	A/G							0.00037234	0.0848539
IAAV4497	2BS	5181220	A/G							0.000380743	-0.0824371
RAC875_c32503_241	2BS	5193090	A/G							0.000434642	-0.0847853
wsnp_Ex_c8303_14001708	2DL	8623498	T/C							0.000473289	-0.020554
Excalibur_c17294_296	4AL	7067241	T/C							0.000523712	-0.106897
Tdurum_contig5562_441	4BL	7039425	T/C							0.000527516	-0.0176434
IACX2953	2BS	5247359	A/G							0.000643237	0.0234917
wsnp_JD_c13359_13373795	2BS	5247359	A/G							0.00074473	-0.0213361
BS00029146_51	2BS	5198198	A/G									0.000200008	-0.110289
wsnp_Ex_c11055_17928283	5DL	4606976	T/C									0.000371145	0.0221896
wsnp_Ex_c1427_2736441	1AL	3943448	A/G									0.000499417	0.0488233
BobWhite_c25527_980	7DL	744466	A/G									0.000576914	0.0258665
BS00079664_51	5DL	4591492	T/C									0.000586979	0.0234471
Ex_c4242_1442	1AL	3975417	A/G									0.000646741	0.0557274
D_GBUVHFX01AY9ME_87	6DL	3217167	A/C									0.000722095	0.0897894
wsnp_Ex_c15301_23528979	2AL	6374794	A/G									0.000756874	0.0212921
RAC875_c76620_361	2AL	6320347	T/C									0.000786131	-0.0332342
BS00066050_51	6AL	5764832	T/C									0.00079904	-0.0238262
BS00012069_51	5DL	4606976	T/C									0.000808698	-0.0242452
RAC875_c61883_194	2BS	5198198	A/C									0.000816993	-0.0945222
Ex_c7603_1315	5DL	4536992	A/G									0.000851475	-0.0440804
Excalibur_c24145_1643	5DL	4591492	A/G									0.000872746	0.0204358
wsnp_Ex_c24145_33394644	5DL	4591492	T/C									0.000872746	-0.0204358
RAC875_rep_c79427_59	2BS	5244148	T/C									0.000970288	0.0669138
Ra_c108731_554	5AS	1541429	T/G											0.00060484	0.1118
Ku_c26178_636	5AL	2044401	A/G											0.00060484	0.1118
IAAV4644	5AL	2766846	A/G											0.00060484	0.1118
Excalibur_c19666_989	4AL	7067909	A/G											0.000695797	-0.0377618
wsnp_Ex_c7965_13520238	1AS	1892302	A/G											0.000722396	-0.0563893
BS00104083_51	2BL	7985241	T/C											0.000747655	-0.0119479
Excalibur_c39508_88	3AL	705331	T/C														1.61142e-05	-0.336192
Kukri_c25064_120	3AL	1371073	T/C														4.29465e-05	-0.000343387
IACX17944	3AL	1371073	A/G														4.81552e-05	-0.242186
BS00018474_51	3AL	1371073	A/G														6.94519e-05	-0.0221593
Kukri_c1214_437	5BL	10799111	T/C														0.000118135	0.523731
Kukri_c1214_544	5BL	10799111	A/C														0.000178772	-0.460053
Kukri_c5228_1011	5DL	4472075	T/C														0.000363901	0.504087
Kukri_c1214_2686	5BL	10799111	A/G														0.000363901	0.504087
Excalibur_c61749_474	4DL	14346988	T/G														0.000369313	-0.193369
Tdurum_contig48522_227	3AL	4452353	T/G														0.00040788	-0.56867
Tdurum_contig100393_469	4BS	4951522	A/G														0.000443753	-2.45409
wsnp_Ku_c665_1371121	7BS	3164863	T/C														0.000471416	-1.56605
JD_c30831_466	5DL	4511372	T/C														0.000538082	5.17253
Excalibur_rep_c103939_244	7BS	3098026	A/G														0.000538082	5.17253
wsnp_Ex_c4203_7590741	2AL	6379613	A/C														0.000632575	-0.158458
Excalibur_c5455_581	4DS	2321766	A/G														0.000659969	-1.87637
RAC875_c9588_1760	2DL	8466403	A/G														0.000745718	2.57685									0.000848295	0.697721
Kukri_c29150_143	1AS	3271665	T/C														0.000909337	0.549564
BS00047623_51	7BL	6710510	A/G														0.000962111	-0.428802
BobWhite_c1897_440	5BL	10712918	T/C																3.25265e-05	0.0996281
Ra_c50996_468	1DL	2233953	T/C																4.02063e-05	0.103442
Excalibur_c46365_463	1DL	2236787	T/C																4.02063e-05	0.103442
RAC875_c2258_345	1BL	3812829	A/G																4.02063e-05	0.103442
RAC875_rep_c107383_166	1BL	3812829	A/G																4.02063e-05	0.103442
IACX9428	1AL	3945542	T/C																4.02063e-05	0.103442
wsnp_Ku_rep_c71113_70810693	4AL	7070531	T/C																4.02063e-05	0.103442
RAC875_c48884_374	1DL	303732	A/C																4.02063e-05	-0.103442
RFL_Contig2961_1695	1DL	2224292	T/C																4.02063e-05	-0.103442
wsnp_Ex_c1861_3506449	1DL	2259755	T/C																4.02063e-05	-0.103442
CAP7_c2089_140	1BL	3751865	A/G																4.02063e-05	-0.103442
Excalibur_c6476_521	1AL	3871814	T/C																4.02063e-05	-0.103442
BobWhite_c6981_181	1BL	3883113	T/C																4.02063e-05	-0.103442
RAC875_rep_c106093_670	4AL	7070531	A/G																4.02063e-05	-0.103442
Kukri_c12190_1080	5BL	3584593	T/C																4.54094e-05	-0.108493
Kukri_rep_c69829_711	1AL	3976804	T/C																4.72636e-05	0.114992
Excalibur_c53353_217	1DL	1088851	A/C																5.30745e-05	0.0971463
RAC875_c44888_403	1DL	1088851	A/G																5.30745e-05	0.0971463
BobWhite_c1897_1010	1DL	2147518	T/C																5.30745e-05	0.0971463
Excalibur_c6704_191	1DL	2251344	T/C																5.30745e-05	0.0971463
BS00063255_51	1DL	2256171	A/C																5.30745e-05	0.0971463
BobWhite_c4482_125	1DL	2290003	A/G																5.30745e-05	0.0971463
BS00010851_51	1DL	2290618	A/G																5.30745e-05	0.0971463
BobWhite_rep_c63264_629	1BL	3803354	A/G																5.30745e-05	0.0971463
BobWhite_c8375_378	1BL	3836782	A/G																5.30745e-05	0.0971463
BobWhite_c20073_443	1AL	3874114	A/G																5.30745e-05	0.0971463
Kukri_rep_c103666_397	1AL	3955890	T/C																5.30745e-05	0.0971463
RAC875_c50996_1179	5BL	3584593	A/G																5.30745e-05	0.0971463
BobWhite_c37766_677	5BL	9514786	T/C																5.30745e-05	0.0971463
wsnp_Ku_c40759_48907151	5BL	10656776	A/G																5.30745e-05	0.0971463
BobWhite_c1897_695	7BL	6489971	A/G																5.30745e-05	0.0971463
RAC875_c6537_2298	1DL	13206	T/C																5.30745e-05	-0.0971463
RAC875_c24317_268	1DL	482620	T/C																5.30745e-05	-0.0971463
BobWhite_c20591_89	1DL	1936115	T/C																5.30745e-05	-0.0971463
wsnp_Ra_rep_c97840_85062318	1DL	2228508	A/G																5.30745e-05	-0.0971463
wsnp_Ra_rep_c97840_85062404	1DL	2228508	T/G																5.30745e-05	-0.0971463
RAC875_c40434_373	1DL	2253506	A/G																5.30745e-05	-0.0971463
RAC875_rep_c105487_241	1DL	2259755	A/G																5.30745e-05	-0.0971463
BobWhite_c45204_251	1DL	2278663	T/C																5.30745e-05	-0.0971463
BobWhite_rep_c63205_215	1AL	3889901	A/G																5.30745e-05	-0.0971463
TA001722-0749	1BL	3896400	T/C																5.30745e-05	-0.0971463
BS00059313_51	1AL	3900291	T/C																5.30745e-05	-0.0971463
RAC875_c43846_79	1BL	3917483	T/C																5.30745e-05	-0.0971463
Tdurum_contig63370_207	5BL	10109117	A/G																5.30745e-05	-0.0971463
Kukri_c61874_273	1AL	533364	A/G																6.04001e-05	0.101751
RAC875_c63359_449	1BL	3920750	A/G																6.04001e-05	-0.101751
CAP11_c1157_168	1DL	2290767	T/C																7.49229e-05	0.116085
Kukri_c9163_799	1DL	2228508	A/C																7.81701e-05	0.0881723
RAC875_c1113_1577	1BL	3812829	T/C																7.81701e-05	-0.0881723
Kukri_c16608_791	1BL	3916867	A/G																7.81701e-05	-0.0881723
Kukri_c875_126	1BL	3917483	A/G																7.81701e-05	-0.0881723
BobWhite_rep_c63205_143	1AL	3936654	A/G																7.81701e-05	-0.0881723
D_contig12592_200	1DL	395923	T/C																9.56374e-05	0.14569
RAC875_rep_c112310_481	1BL	3883113	T/C																0.000110012	0.0951611
RAC875_c63359_192	1AL	3976804	T/G																0.000110012	0.0951611
wsnp_Ex_c52086_55807402	4AL	7070531	A/C																0.000110012	0.0951611
RAC875_c20475_474	5BL	10918094	T/C																0.000111699	-0.0881033
BobWhite_c14363_480	1BL	3902296	A/G																0.000133619	0.0743035
IAAV5991	1BL	3859302	A/C																0.00013953	0.0765639
RAC875_c6537_584	1BL	3892813	T/G																0.00013953	-0.0765639
Kukri_c20495_1745	1DL	2228508	T/C																0.000142809	0.0889321
RAC875_c14613_68	1DL	2228508	T/C																0.000142809	0.0889321
wsnp_Ex_rep_c68020_66765390	1DL	2253506	T/C																0.000142809	0.0889321
BobWhite_c6433_417	1DL	2228508	T/C																0.000142809	-0.0889321
BobWhite_c1783_550	1DL	2253506	T/C																0.000142809	-0.0889321
wsnp_Ex_rep_c68020_66765273	1DL	2253506	T/C																0.000142809	-0.0889321
Kukri_c15846_197	1DL	2278299	A/G																0.000142809	-0.0889321
BobWhite_c4482_159	1AL	3942570	A/G																0.000142809	-0.0889321
BobWhite_c1824_1380	1AL	312083	A/C																0.000154183	-0.0965834
RAC875_c2258_1526	1AL	3945542	T/G																0.000157084	-0.153447
BobWhite_c38981_117	1BL	3866754	A/G																0.000160672	-0.127885
BS00103710_51	5BL	708555	A/G																0.000191615	0.149088
BS00092888_51	1DL	2278299	T/C																0.00020771	-0.0798023
RAC875_c6537_304	1BL	3892813	A/G																0.000227325	-0.0519213
RAC875_c17367_549	5BL	9514786	T/C																0.000319651	-0.0958769
RAC875_c63359_1671	1AL	3976804	A/G																0.000358805	-0.120477
TA004464-0886	1AL	3964251	A/G																0.000368886	-0.107316
Kukri_c29687_369	1BL	1786134	A/G																0.000375425	0.133834
Tdurum_contig49509_606	1BL	3836297	T/C																0.000380225	0.106959
RAC875_c6537_352	1BL	3892813	A/G																0.000397297	-0.0633856
RAC875_rep_c117660_128	1AL	2580763	T/C																0.000460943	-0.0874648
RAC875_c39312_339	1BL	3883113	A/G																0.000675481	-0.0738862
RAC875_c14613_112	1DL	2228508	T/G																0.000692948	-0.11505
JG_c473_540	5BL	10921033	A/C																0.000706206	-0.0778543
Tdurum_contig29357_338	6AL	5830240	A/C																0.000794934	-0.0646157
JD_c3930_358	2DS	5371026	T/C																0.000856242	-0.235264
wsnp_Ku_c26281_36243489	1BL	3883113	T/C																0.000925868	0.137895
Excalibur_c41967_2009	1DL	2228508	T/C																0.000929304	-0.0539001
RAC875_rep_c118202_115	5BL	10818397	A/G																0.000990215	-0.106286
Ku_c6998_485	6AS	4430832	A/C																		3.04633e-05	-0.366869			0.000552241	-0.274538	0.000492906	-0.339251
Ku_c9204_918	6AS	4346022	T/C																		8.22057e-05	0.281369
Ku_c935_3041	6AS	4403722	A/G																		8.22057e-05	0.281369
Ra_c90_3168	6AL	5810659	T/C																		9.67635e-05	0.36228			0.00083825	0.302566
Excalibur_c33017_141	6AS	4337936	T/C																		0.000101179	-0.304277
wsnp_Ex_c32624_41252144	6AS	4382409	T/G																		0.000118205	0.562971
BS00021705_51	6BS	3017544	T/G																		0.000183246	-0.222299	0.000361528	-0.207969
BS00010940_51	4BL	6901273	A/G																		0.000201047	0.11378
IACX5891	4BL	7012439	T/C																		0.000201047	0.11378
wsnp_Ex_c24135_33382700	2BL	8002985	T/G																		0.000328194	0.179868
BS00064974_51	1BS	3423601	A/G																		0.000443568	-0.0380407
Excalibur_c44883_244	1AS	1996438	T/C																		0.000514847	0.0825856
IAAV6004	6AS	4405294	A/G																		0.00057673	-0.319278
BS00065844_51	1DS	1893257	T/C																		0.000602203	-0.00882482
wsnp_JD_rep_c49046_33288885	5AL	2804046	T/C																		0.00062711	-0.0152162
Kukri_c14275_674	5AL	2804046	T/C																		0.00062711	0.0152162
Kukri_c4376_388	1BL	3868341	A/G																		0.000648109	0.0079586
wsnp_Ex_c5155_9140608	5BL	10867123	A/C																		0.000672023	-0.00470367
Tdurum_contig30113_214	1BS	797500	A/G																		0.000910231	0.0055556
BS00035276_51	2DL	9887215	T/G																		0.00092212	0.105923
RAC875_c39852_592	6AL	5765947	A/G																		0.000967053	0.153301
IAAV3734	6AL	5830707	T/C																		0.000967053	0.153301
Kukri_c76003_183	6BL	4396916	T/G																		0.000967053	-0.153301
wsnp_Ku_c37942_46693718	6AL	5765947	A/G																		0.000967053	-0.153301
Kukri_c25389_688	6AL	5813325	T/G																		0.000967053	-0.153301
Tdurum_contig46670_1680	6AL	5697416	T/C																				0.000121326	0.00802085
wsnp_JD_rep_c49010_33257826	3B	10746780	A/G																				0.000450735	0.032625
Ex_c3699_306	4AS	5949197	T/G																				0.00046869	0.0893962
Excalibur_c85790_65	3DL	2075017	A/G																				0.000488082	0.0329841
wsnp_Ex_c18941_27841286	5AL	2732999	A/G																				0.000492675	0.0385471
Ra_c69196_575	5BS	2294391	A/G																				0.000701301	0.0496786
BS00071373_51	3B	10683405	A/G																				0.000868587	-0.0176082
BobWhite_c6974_329	3B	10671316	T/G																				0.000868587	0.0176082
RAC875_c62204_772	7AL	4481512	T/C																						0.000305004	0.0293731
CAP11_c2503_103	5BL	10925189	T/G																						0.000337862	-0.000391034
Tdurum_contig97806_76	4AL	7174509	A/C																						0.000414801	0.00800288
Excalibur_c42255_425	5AL	2807342	T/G																						0.000445058	-0.0899684
Kukri_c16087_281	5AL	2807342	A/G																						0.000445058	-0.0899684
Excalibur_c77910_272	5AL	2685434	A/G																						0.000445058	0.0899684
IACX5914	5DL	4595698	T/C																						0.00051972	-0.00440694
Kukri_rep_c101179_606	4AL	7076726	A/C																						0.000529971	-0.199902
wsnp_Ex_rep_c104448_89161562	4AL	7170091	T/C																						0.000605019	0.0539067
IAAV2678	7AS	4229184	A/T																						0.000611556	-0.0980459
BS00087192_51	7AS	4254884	T/C																						0.000650208	-0.265251
Kukri_c45843_230	6DS	2084977	T/G																						0.000699341	0.203893
GENE-4290_907	7AS	4128538	A/C																						0.000854953	-0.0733419
BobWhite_c17467_129	7AS	4249210	A/G																						0.000873486	-0.184156
RAC875_rep_c73038_974	7AS	4249714	T/C																						0.000873486	-0.184156
BobWhite_rep_c51336_730	4AL	7068722	A/G																						0.000873486	0.184156
RAC875_c37038_177	4AL	7076726	A/G																						0.000873486	0.184156
IAAV7971	6DL	2601868	A/G																						0.000873486	0.184156
BS00084380_51	7AS	907137	A/G																						0.000873486	0.184156
BS00004971_51	7AS	958012	T/C																						0.000873486	0.184156
RAC875_rep_c73038_1148	7DS	1997933	A/G																						0.000873486	0.184156
Kukri_c6011_3475	7DS	2509726	T/C																						0.000873486	0.184156
Ku_c33128_457	7AS	4249714	A/G																						0.000873486	0.184156
wsnp_Ex_rep_c105299_89769553	7AS	4249714	T/C																						0.000873486	0.184156
Excalibur_c20943_154	7AS	4250144	A/G																						0.000873486	0.184156
BobWhite_c24931_231	7AS	4253673	A/G																						0.000873486	0.184156
Kukri_c24194_536	7DS	3869543	T/C																						0.000893922	-0.149709
Tdurum_contig46583_2146	4AL	7170232	T/C																						0.000949713	-0.0636583
BS00066186_51	2AS	5261287	A/G																						0.000958571	0.000145168
Tdurum_contig6121_907	6BS	3034418	A/G																											0.00061283	-0.0442486
Kukri_c14642_917	3B	10428802	T/C																											0.000937206	0.0291386
RAC875_c46236_214	3AL	4261175	T/C																													4.47091e-05	0.102127
wsnp_BJ224975A_Ta_2_2	5AL	2810904	T/C																													7.10992e-05	0.246595
Excalibur_rep_c107705_351	6AL	5835370	T/C																													0.000484176	0.0286149
Kukri_rep_c101016_350	2DS	5343285	T/C																													0.000521526	0.161131
BS00107795_51	6BS	2954363	A/G																													0.000955132	0.131325

## Sheet: plantHeight
				2012-2013													2013-2014													2014-2015
				Anyang				Zhengzhou				Zhumadian					Anyang				Zhengzhou				Zhumadian					Zhengzhou
				Environment1		Environment2		Environment3		Environment4		Environment5		Environment6			Environment7		Environment8		Environment9		Environment10		Environment11		Environment12			Environment13		Environment14
SNPname	Chromosome	Positon	Allele	Pvalue	Effect	Pvalue	Effect	Pvalue	Effect	Pvalue	Effect	Pvalue	Effect	Pvalue	Effect		Pvalue	Effect	Pvalue	Effect	Pvalue	Effect	Pvalue	Effect	Pvalue	Effect	Pvalue	Effect		Pvalue	Effect	Pvalue	Effect
Tdurum_contig29489_176	6DL	3262410	T/C	7.00758e-05	0.214412	5.90574e-05	0.203877			0.000798409	0.0747741	1.29995e-05	0.0730549	9.6905e-06	0.049965		1.46572e-05	0.828724	2.075e-05	0.118642	2.66698e-05	0.120493	1.13066e-06	0.138267	0.000545561	0.187611	0.000176689	0.206292
RAC875_c48703_148	2DS	5358861	T/C	0.000100055	-0.177814	0.000303508	-0.14407	4.43979e-05	-0.0710389	0.00020789	-0.0871082						7.45688e-05	-1.30356	0.000208357	-0.140035	2.54962e-06	-0.131031	5.15326e-07	-0.112989	3.49422e-05	-0.103849	0.00013597	-0.118577		0.000480809	-0.0212162
Tdurum_contig27385_131	1BL	3915948	T/C	0.00030323	-0.33382	0.000447949	-0.316952	0.000207609	-0.30626	0.000289631	-0.329058	0.000546573	-0.199015	0.000222689	-0.206405		0.000367062	-2.57495	0.000320841	-0.341312	0.000296801	-0.279989	0.000946441	-0.305395			0.000418484	-0.458883
wsnp_Ex_c13310_20984763	5BL	8459071	T/C	0.000416278	0.152969	0.000229967	0.164486																0.000745804	0.131594
IAAV6070	2AL	216652	T/C	0.000515799	-0.0132081									0.000912518	0.0299972				0.000903226	-0.00892517
BS00002054_51	4AL	4064682	T/C	0.000547507	-0.131154
CAP7_c1383_548	7DS	3923215	T/C	0.00058065	0.11647	0.00082335	0.104265			0.000735758	-0.015655																0.000939168	0.0743525		0.000698772	0.13035
Kukri_c9746_107	4AL	7105505	T/C	0.000623703	0.0802916																0.000109039	0.0140328	0.000272811	0.0516858
Kukri_c105301_92	7DS	3888545	T/C	0.000623703	0.0802916																0.000109039	0.0140328	0.000272811	0.0516858
Kukri_c4700_1266	7DS	3888545	A/G	0.000623703	0.0802916																0.000109039	0.0140328	0.000272811	0.0516858
Tdurum_contig15335_369	1BS	3440516	T/C	0.000654783	-0.283396	0.000122717	-0.418509	0.000581465	-0.169664																		0.000764349	-0.225098
Kukri_rep_c68594_530	4DS	2311430	A/G	0.000719652	0.0682252	0.000403339	0.0355092	6.81768e-05	0.0606596	0.00011598	0.0295947	0.000220911	0.0442673	0.000156748	0.0201641		0.000178535	0.526412	6.27646e-05	0.0437661	0.000282772	0.0527941	0.000444609	0.0313268	8.16078e-05	0.0223228	0.00086218	0.0529692		0.000311172	0.0658974
BS00084039_51	7AS	4062808	A/G	0.000958791	0.074389	0.000503427	0.141855	0.000515736	0.0118638
IACX1979	5AL	2809012	T/C			0.000244603	0.0781891			0.000618399	0.0184754			0.000783575	0.00481889												0.000639374	0.0446443
GENE-4359_102	2BS	5179911	T/C					0.000142863	-0.180152	0.000168841	-0.0822667
wsnp_CAP12_rep_c4678_2134259	2DS	5382800	A/G					0.000142863	0.180152	0.000168841	0.0822667
Excalibur_c1952_175	7DS	3856328	A/G					0.000157329	0.0135751	0.000220466	0.0319614
RAC875_c54818_1008	6BS	2596420	T/C					0.000359925	-0.0868147	0.000815459	-0.0875166
BobWhite_c6365_1376	2DL	9910080	T/C					0.000481837	-0.152597	0.000763322	-0.157931																0.000204133	-0.141198
RAC875_c703_2551	5DL	4515462	A/G					0.00052582	0.0902226
Kukri_c833_345	2AS	5255452	T/C					0.000579108	-0.0311652												6.56729e-05	-0.0602875	0.000177666	-0.014608	0.00033199	-0.0257934
BS00043055_51	2BS	5221705	T/C					0.000584731	0.0146781	0.000352146	-0.0314523
Kukri_c5282_622	2AS	5204476	A/C					0.0006307	0.0966678	0.000169384	0.104741						0.000316599	1.85487			0.000220553	0.173193	3.03982e-05	0.164284
RAC875_c829_611	2AS	5234765	A/G					0.0006307	-0.0966678	0.000169384	-0.104741						0.000316599	-1.85487			0.000220553	-0.173193	3.03982e-05	-0.164284
Tdurum_contig26621_200	2AS	5233155	A/G							5.34674e-05	0.115325	0.000269204	0.0852311	0.000779834	0.0997054
Tdurum_contig26621_264	2AS	5233155	A/G							5.34674e-05	0.115325	0.000269204	0.0852311	0.000779834	0.0997054
Tdurum_contig43879_592	2AS	5233155	T/C							5.34674e-05	0.115325	0.000269204	0.0852311	0.000779834	0.0997054
RAC875_c22886_235	7BS	3114649	T/C							0.000307824	0.0443005
wsnp_BF292596A_Ta_1_3	3AL	4452704	A/C							0.000482047	-0.02858
BS00022762_51	5AL	2767834	A/G							0.0005653	0.0399769														0.000314007	-0.00769618	0.000551752	-0.00181111
BobWhite_c1387_798	5AL	2767834	T/G							0.00063319	-0.0452485														0.000281312	0.00924441	0.000385861	0.0077759
wsnp_Ex_c13170_20800656	7AS	4062808	A/G							0.000635037	-0.0256281	0.000476202	-0.0617575	0.000189956	-0.0268024
Excalibur_rep_c109101_94	2DS	5370355	A/G							0.000663946	-0.000419672
wsnp_BE444720A_Ta_2_1	5AS	1535009	A/G							0.000804097	0.0546601
Excalibur_c9969_98	5DL	4554692	A/G							0.000844063	0.0427139
Excalibur_c77910_272	5AL	2685434	A/G									7.86441e-05	0.0162074	2.23901e-05	0.0150705
Excalibur_c42255_425	5AL	2807342	T/G									7.86441e-05	-0.0162074	2.23901e-05	-0.0150705
Kukri_c16087_281	5AL	2807342	A/G									7.86441e-05	-0.0162074	2.23901e-05	-0.0150705
RAC875_c4314_135	2DS	5384496	A/G									0.00053884	-0.261438	0.000373471	-0.217524
Excalibur_c4699_147	5DL	22067	T/C									0.00057799	-0.0926577	0.000682824	-0.0930641				0.000655096	-0.112411
Ra_c51831_507	7DL	3363184	A/G									0.000783707	-0.0301908	0.000517106	0.00158749
BS00030172_51	2BL	8093121	T/C									0.000816543	0.0113231
Tdurum_contig29563_183	4BS	4947165	T/C														3.80095e-05	1.29763	1.52127e-05	0.125166	3.5459e-05	0.0534207	6.32477e-06	0.0242929	7.76581e-05	0.092879	0.000398948	0.0860375				0.000416396	0.0127468
RAC875_c48625_311	2BS	5197043	T/C														0.000116556	1.21943	0.000153858	0.108155	8.35182e-05	0.0663045	6.45468e-05	0.0719655	4.59402e-05	0.10313	0.000453966	0.0719864
BS00010629_51	2AS	5224861	A/G														0.000226718	1.84184	0.000671622	0.165778	0.000138496	0.12409	0.000230271	0.152561	0.000119361	0.145654	0.000400544	0.126833
Kukri_c9287_1983	7BL	6739417	A/G														0.00035105	-0.201534	0.000528379	0.0137718			0.00012719	0.0692041
BobWhite_c14092_485	5BS	2239197	T/C														0.000409075	0.424868
BS00086364_51	2AS	5224861	A/G														0.000432232	1.65942			0.000284647	0.121719	0.00039335	0.141772	0.000368673	0.131228	0.000845385	0.11762
Tdurum_contig63196_123	2BS	5212574	T/C														0.000498804	-0.570002
BS00081757_51	2BS	5157667	T/C														0.000505474	1.61697	0.000337481	-0.0536731	0.000625038	-0.0805556	0.000542756	-0.179835
RAC875_c62396_245	5BL	10925687	A/C														0.000730815	0.258613					0.000391179	-0.027793	0.000766951	-0.0561693
tplb0024b08_1668	2AL	6331267	A/G														0.000802283	-0.672936														0.000595354	0.0414185
IAAV2182	2BS	5222641	C/G														0.000898281	-0.794995
BobWhite_rep_c65994_267	6DS	2108996	T/C																0.000120987	-0.0292745	4.80429e-05	-0.0194326	0.00053304	-0.0259696
BS00057153_51	4BL	6980588	A/G																0.000381879	-0.0751645
BobWhite_c43731_313	5DL	4544527	T/C																0.000634628	-0.0070154
Excalibur_c21568_1462	6DL	3282321	T/G																0.000719673	-0.0227824
Kukri_c19434_504	2DS	5390869	T/C																		0.000535225	-0.115499	4.68636e-05	-0.100981
Excalibur_c11062_582	7DL	3315689	A/C																		0.000547666	-0.139854
RAC875_rep_c110526_229	7DL	3315689	T/G																		0.000547666	-0.139854
Kukri_c65164_1063	7DL	3373028	A/C																		0.000591512	0.124925
TA001874-1495	2BS	5247449	T/C																		0.000658586	-0.045383
Kukri_rep_c103147_745	1AL	3978389	T/C																		0.000744353	0.0513475										0.000334178	0.0732958
RAC875_c19099_434	5BL	10708607	A/G																		0.000745445	-0.13501
RAC875_c19099_308	5BL	10708607	A/G																		0.000745445	0.13501
GENE-3574_643	5BL	10803755	T/C																		0.000745445	0.13501
RAC875_rep_c88665_100	2AS	5264907	T/C																		0.000778375	-0.122847	0.000864036	-0.144202	0.000958863	-0.120685
wsnp_BF201235A_Ta_2_19	2AS	5224861	T/C																		0.000778375	0.122847	0.000864036	0.144202	0.000958863	0.120685
BS00003867_51	2DS	5356495	T/C																		0.000778375	0.122847	0.000864036	0.144202	0.000958863	0.120685
wsnp_BF201235A_Ta_2_4	2BS	5173322	A/G																		0.000779664	-0.122408	0.000932357	-0.143333
BS00011101_51	2DS	5343763	T/C																		0.000779664	-0.122408	0.000932357	-0.143333
Excalibur_c19455_1688	7DL	3322639	A/G																		0.000793906	0.0984991
GENE-1079_403	2AL	6382547	A/G																		0.000793906	-0.0984991
Kukri_rep_c105287_311	7BL	6641439	T/C																		0.000793906	-0.0984991
RAC875_c49954_1172	7BL	6641439	A/C																		0.000793906	-0.0984991
Kukri_c46040_95	2AS	5309365	T/C																		0.000871833	0.109719			0.000615365	0.147995
RAC875_rep_c88665_52	2AS	5264907	A/G																		0.000979217	-0.117788			0.000809607	-0.113744	0.00082403	-0.108105
RAC875_rep_c70803_1442	1BL	3907000	A/G																				0.000292011	-0.0260372
BobWhite_c22875_239	7AL	4556119	T/C																				0.00038972	-0.254412
BS00029910_51	2DS	5321897	T/C																				0.000519113	-0.0498618
BS00079202_51	5BL	10801870	T/C																				0.00063563	-0.162758
BS00012203_51	5AL	2809972	T/G																				0.000700457	-0.142451
Tdurum_contig11305_600	1DL	2243221	T/C																				0.00075096	-0.191964
BS00110071_51	1DL	2265174	A/G																				0.00075096	-0.191964
Tdurum_contig57247_383	1DL	2283805	A/G																				0.00075096	-0.191964
Excalibur_c18173_785	2AS	5194971	A/G																				0.00075096	-0.191964
Ku_c17646_1810	5AS	1519485	A/G																				0.00075096	-0.191964
Kukri_rep_c106638_524	5AS	1550878	A/G																				0.00075096	-0.191964
BobWhite_s66985_92	5DS	2733726	T/C																				0.00075096	-0.191964
RAC875_rep_c118163_358	5DS	2782660	A/G																				0.00075096	-0.191964
Tdurum_contig33131_278	7DS	3873227	A/C																				0.00075096	-0.191964
BobWhite_rep_c49713_244	7DS	3938206	A/G																				0.00075096	-0.191964
Excalibur_c42699_163	7AS	4217960	T/C																				0.00075096	-0.191964
BobWhite_c14221_243	1BS	3434014	A/G																				0.00075096	0.191964
Tdurum_contig15141_1198	2AL	5141580	A/G																				0.00075096	0.191964
Tdurum_contig25506_813	2DS	5351535	A/C																				0.00075096	0.191964
Tdurum_contig12851_347	2BL	8090499	A/G																				0.00075096	0.191964
Excalibur_c14510_695	4DL	14319779	T/C																				0.00075096	0.191964
Kukri_c26510_86	5DS	2775882	A/G																				0.00075096	0.191964
BobWhite_c368_114	5DS	2780918	A/G																				0.00075096	0.191964
Excalibur_c2355_833	5DL	4557784	T/C																				0.00075096	0.191964
Tdurum_contig28508_363	6AS	4429316	T/C																				0.00075096	0.191964
wsnp_Ex_c31799_40545376	5AL	2027759	T/C																				0.000897232	0.132591
GENE-1397_775	2AS	5224861	A/G																						0.000528904	0.0562736
Excalibur_c25471_225	7AS	4099414	A/G																						0.00077481	0.0272551				0.000295496	0.0685184
Excalibur_c1408_509	2DS	5343763	A/G																						0.000863233	-0.0748801
Kukri_c44685_238	5AL	2761923	T/G																								0.000452204	-0.1093
GENE-0644_370	2BS	5202128	T/C																								0.000529764	0.00712206				0.000228351	-0.0175092
GENE-0644_421	2BS	5202128	A/C																								0.000529764	0.00712206				0.000228351	-0.0175092
RAC875_rep_c72435_90	2DS	5390434	A/G																								0.000727239	0.0220956				0.000937121	0.00421351
Jagger_c4412_265	2BS	5247514	A/C																								0.000735042	-0.0163171				0.0009635	0.00193299
Excalibur_c1305_662	2DS	5335507	T/G																								0.000989824	0.00440345				0.000331341	-0.0169915
wsnp_Ex_c16627_25162391	2AL	6406608	A/G																											8.63431e-05	0.0471476
Kukri_c10751_860	3AL	4357278	T/C																											0.000110666	0.0439277
IAAV7454	3AL	4357278	T/C																											0.000110666	-0.0439277
BobWhite_rep_c63734_85	1DS	1912472	A/G																											0.000172463	-0.0538046
Kukri_c10751_158	3AL	1430911	T/C																											0.000317793	-0.0437579
Tdurum_contig61410_542	1BS	3442815	A/G																											0.000404279	0.0722969
BS00063460_51	7AL	4555891	A/G																											0.00048783	-0.00468577
wsnp_Ku_c1455_2890228	7BL	6683134	A/G																											0.000511625	0.0465217
Kukri_c30847_344	2BS	5186802	T/C																											0.000792688	-0.119692
tplb0034g09_1257	1DL	2264404	A/G																											0.000842659	-0.0590491
wsnp_Ex_c19_39269	7BL	6733869	A/G																											0.000873514	0.0433086
CAP12_c8025_110	7DL	1489894	T/C																											0.000999441	0.0628843
wsnp_Ku_c46846_53470970	7DS	3852278	A/C																													4.70411e-05	0.130951
Excalibur_c16292_1338	1AL	3876779	T/C																													6.17029e-05	0.102538
wsnp_BM140364B_Ta_2_1	2BS	5179254	A/G																													6.67987e-05	0.0864012
wsnp_Ex_c16423_24920805	6BL	1427626	A/G																													7.65549e-05	-0.0425726
Tdurum_contig48416_335	1AL	3942188	A/G																													7.82577e-05	0.145687
Excalibur_rep_c69981_75	6DL	3239282	A/G																													0.000107113	0.00151826
Kukri_c29443_578	5BL	10832709	A/G																													0.000183325	0.244242
Kukri_rep_c70063_663	3DL	6951244	A/G																													0.000258995	-0.0210155
Excalibur_c99104_213	6AS	4420318	T/C																													0.000280811	0.0922124
Tdurum_contig4598_189	3AL	4432763	A/G																													0.00031764	0.0295195
RAC875_c8221_552	7DL	3393324	A/G																													0.000354023	-0.0521659
Kukri_c4949_201	2DS	5323734	T/C																													0.000380384	-0.101478
CAP11_c1670_150	2BL	7964616	A/G																													0.000430416	-0.0068249
BS00022799_51	2AS	5279345	A/G																													0.000495846	0.0627737
wsnp_Ex_c44814_50770533	7BS	2854988	A/G																													0.000647568	-0.0765918
Kukri_c24895_402	7DS	3963077	T/C																													0.000715273	-0.0894574
Tdurum_contig32258_314	6DL	3245592	A/G																													0.000832859	-0.137959
BS00065994_51	2AS	5305236	T/C																													0.000895187	0.00437944
Kukri_rep_c108391_311	1AL	3924216	T/C																													0.0009354	0.109157

## Sheet: spikeLength
				2012-2013													2013-2014													2014-2015
				Anyang				Zhengzhou				Zhumadian					Anyang				Zhengzhou				Zhumadian					Zhengzhou
				Environment1		Environment2		Environment3		Environment4		Environment5		Environment6			Environment7		Environment8		Environment9		Environment10		Environment11		Environment12			Environment13		Environment14
SNPname	Chromosome	Positon	Allele	Pvalue	Effect	Pvalue	Effect	Pvalue	Effect	Pvalue	Effect	Pvalue	Effect	Pvalue	Effect		Pvalue	Effect	Pvalue	Effect	Pvalue	Effect	Pvalue	Effect	Pvalue	Effect	Pvalue	Effect		Pvalue	Effect	Pvalue	Effect
BS00022060_51	2BS	5247056	T/C	4.43342e-06	-0.0508173	0.00025984	-0.0342728	0.000208387	-0.0277966	1.61407e-05	-0.0184645	4.13883e-06	-0.0537246	1.27396e-05	-0.0414854		2.73693e-06	-0.00903377	3.63464e-05	-0.0190134	5.23511e-06	-0.0471609			0.000580295	-0.0396736	6.70004e-05	-0.0295601		0.000807237	-0.0352757
BS00085688_51	6BL	4397705	T/C	7.92916e-06	-0.0712497	3.32725e-05	-0.0573554	6.738e-07	-0.0705382	4.24914e-06	-0.0290577	7.39105e-06	-0.0564508	2.90466e-05	-0.0581721		6.66612e-05	-0.547773	1.51018e-05	-0.0615548	1.26185e-05	-0.0792819			2.43206e-05	-0.0639998	2.71763e-05	-0.0469468		4.68731e-05	-0.0634049	0.00096419	-0.0480831
BS00046263_51	6DL	3219530	A/G	1.05454e-05	-0.0822312	4.00525e-05	-0.0652201	7.09536e-07	-0.0820544	4.97238e-06	-0.0384029	1.49742e-05	-0.0583402	3.62695e-05	-0.0631257		7.36123e-05	-0.56756	1.6114e-05	-0.0645623	9.06565e-06	-0.0802777			2.61587e-05	-0.0698651	2.86525e-05	-0.0440238		8.11091e-05	-0.076058	0.000973789	-0.0649846
BS00031062_51	6AS	4421054	A/G	3.21004e-05	-0.126562	4.34408e-05	-0.164324	0.000139138	-0.0949086			0.000102847	-0.142126	0.000677327	-0.164747		6.63328e-05	-0.220883														0.000232222	-0.076906
CAP12_rep_c3980_87	2BL	7941882	T/C	5.46656e-05	-0.18498	1.23499e-06	-0.159777	1.70907e-05	-0.154024	2.77401e-05	-0.154603	2.01026e-05	-0.140324	1.48809e-06	-0.125712		6.10391e-05	-1.72464	9.90827e-05	-0.141196	9.9426e-06	-0.128627	8.09609e-06	-0.10632	4.51471e-05	-0.113803	0.000140439	-0.0951524		3.0564e-06	-0.142083
BS00009995_51	7AL	4556232	T/G	5.55095e-05	0.114745	0.000144871	0.09793	0.000488245	0.0718049			0.000387937	0.119325				0.000182478	1.04136	0.000223192	0.0763936
wsnp_Ex_c41313_48161689	4AL	7141793	A/G	0.000148607	-0.0347444	0.000427184	-0.0637855			0.000993548	-0.025728						8.20672e-05	-0.510692	0.000204379	-0.0259729
Ku_c372_652	3B	10757454	T/G	0.000159798	0.00643407							0.000606003	0.0498435	0.000858794	0.0541323		0.00041018	1.00928
RAC875_c74_204	2BS	4748675	A/C	0.000169541	-0.0182707									0.000151885	-0.0013737		0.000214057	0.199449	4.2934e-05	-0.00674902	0.000413294	-0.01225			0.000137764	0.0137021	0.000625317	0.0310077
Excalibur_c37787_925	3B	10739251	A/G	0.000203248	-0.230391	5.01731e-05	-0.192163	1.29492e-05	-0.138828	2.60305e-05	-0.09104	0.000474431	-0.173899						0.000468238	-0.157181	0.000170764	-0.232168			0.000487866	-0.10549	0.000183174	-0.115761
BobWhite_rep_c66146_237	1BL	3892394	A/C	0.000256119	0.066801	0.00014016	0.0565695	0.000170798	0.0496938			0.000930911	0.0200663	2.78729e-05	0.0021299		0.000107486	0.215284	0.000571731	0.034226	0.000727321	0.0297845			0.000151993	0.0386985
BS00081002_51	1AL	3950628	A/G	0.000299498	0.0813241	0.00038669	0.173319
wsnp_Ex_c8976_14963826	4AL	7034589	T/C	0.000353076	-0.0900703												7.04022e-05	-0.71353	0.000848719	-0.05093
Kukri_c4586_381	6BS	1011973	T/C	0.000403735	-0.0585191	0.000816989	-0.114484	8.18491e-05	0.0493621	0.000267207	0.024353	0.000186554	-0.00856568	0.000756748	-0.055071										0.000966553	-0.1044	0.000100021	-0.0549025
Jagger_c4951_122	5BL	10807062	T/C	0.000425375	0.105039	6.53909e-05	0.128992	0.000889915	0.0848109												0.000866088	0.0717816			0.00076079	0.0719247				5.98781e-05	0.0722468
wsnp_Ex_c42720_49228237	2AL	6379783	A/C	0.000769601	-0.0188665									0.000721531	0.0445478		0.000482742	0.642354
RAC875_c69068_71	2BL	8058304	T/C	0.000769601	-0.0188665									0.000721531	0.0445478		0.000482742	0.642354
IAAV6409	2AL	6379783	A/C	0.000769601	0.0188665									0.000721531	-0.0445478		0.000482742	-0.642354
wsnp_Ku_c2413_4626451	2BL	8058304	T/C	0.000769601	0.0188665									0.000721531	-0.0445478		0.000482742	-0.642354
RAC875_c21842_1647	1AL	3883001	A/G	0.000802589	-0.0105258
Tdurum_contig81690_353	3B	10471018	A/G			0.000213197	-0.275316	1.7769e-05	-0.246483	0.000212034	-0.147723	0.000658387	-0.272676								0.000625485	-0.327115
IACX20775	5BL	7994590	A/T			0.000347282	0.0962588																							4.0622e-06	0.0695626
GENE-3346_167	3AL	4347389	A/C			0.00057135	-0.0820497
BobWhite_c7818_278	5BL	10787435	A/G			0.000592258	0.0595585																									0.000344529	0.066188
wsnp_Ex_c10903_17716723	1AL	3941328	A/G			0.000618972	-0.0545346			0.000787549	-0.0900396	0.00060729	-0.0710706										4.52851e-06	-0.0547901	0.000387116	-0.0707269						0.00046268	-0.111068
RAC875_c20275_1619	3B	10772708	T/C			0.000620779	0.0361382
RAC875_c20775_540	1BL	3795685	T/G			0.000633853	0.00730511	0.000169913	0.010973	0.000939695	0.0285847	0.000521637	-0.028219	6.00492e-05	-0.026252		0.000145395	-0.0969813	0.000583475	-0.0208492
Excalibur_c11062_582	7DL	3315689	A/C			0.000634148	-0.193465
RAC875_rep_c110526_229	7DL	3315689	T/G			0.000634148	-0.193465
wsnp_Ra_c19148_28288923	1BL	3797980	A/G			0.000755933	-0.130559
RAC875_rep_c117462_124	1BL	3806685	T/C			0.000874831	-0.0859889	0.000891669	-0.0862942					0.000183027	-0.0362807
Tdurum_contig83763_107	1BL	3814078	A/G			0.000874831	-0.0859889	0.000891669	-0.0862942					0.000183027	-0.0362807
Excalibur_rep_c106935_390	4BS	4843890	A/G			0.000895547	0.0318345
IACX1240	1BL	3791635	T/C			0.000944477	0.00171414
RAC875_c4908_1539	1BL	3791635	A/C			0.000944477	0.00171414
BS00067024_51	1DL	2262988	A/C			0.000944477	-0.00171414
wsnp_BE494527B_Ta_2_1	5BL	10857596	T/C			0.000970458	-0.00899609
Kukri_c78742_146	1DL	2270277	A/G					9.59827e-05	0.00956954	0.000661368	0.0332416			0.000887872	0.00360882		0.000200081	0.21262	0.00059123	0.0184905
RAC875_c17224_741	6BL	4394441	A/G					0.00035503	0.0328345																0.000668104	0.0669508
Ra_c42714_1137	2AL	4756016	A/G					0.000376149	-0.0317597	0.000924331	0.018417	0.000126053	0.0223436						0.000667513	0.0316985							0.000495897	-0.0189233
RAC875_c18698_550	2AL	3976621	T/C					0.000385278	-0.0218152					0.000481748	0.110377		0.000652459	1.10678
Ra_c7673_1773	6BL	3259727	A/C					0.000403054	0.0326703
Kukri_c28517_372	6BL	4324893	A/G					0.000493018	-0.0333243
Ra_c7673_1788	6BL	3259727	A/C					0.000493018	0.0333243
Tdurum_contig75763_930	6AL	5815310	A/G					0.000579502	0.0276169			0.00077987	0.0385038
Kukri_c10308_342	1DL	2228550	T/C					0.000595761	-0.104772					0.000635129	-0.0528989
RAC875_c8183_201	3B	10585978	T/C					0.000654458	-0.0726587	0.000915041	-0.103859			0.000473081	-0.0818658										0.000669398	-0.0833376
Ku_c5710_312	2AL	4756016	T/C					0.000745451	0.0502375			0.00017972	-0.0350525						0.000704686	-0.0607797							0.000551802	0.0256342
RAC875_c49043_93	6BL	4291966	T/C					0.000752259	-0.0531373																0.000887862	-0.0775336
BS00096853_51	6AS	4427440	A/G					0.000844236	0.00631976
Tdurum_contig43346_108	1BL	3837792	T/C					0.000868367	0.0917285					0.000434388	0.0325297
Excalibur_c30527_559	3B	10560677	T/G					0.000880697	-0.0375185			0.000411694	-0.0394276
BobWhite_c3771_441	1DS	1886991	A/G					0.0008858	0.0868794																					0.000366733	0.0786467
TA004184-0525	1BL	3837612	A/C							0.000269333	-0.0815026			0.000406481	-0.078167										0.000864207	-0.0779825
BS00064100_51	5BL	10876715	T/C							0.000447776	-0.0289888
Tdurum_contig28100_112	3B	10754454	T/C							0.000581979	0.084289
wsnp_Ex_c26083_35336771	1BL	3895254	A/G									0.000367702	0.0202986				0.000209706	-1.54859
Kukri_c29272_363	2DS	2236734	T/C									0.000367702	0.0202986				0.000209706	-1.54859
RAC875_c43945_807	5BL	9819888	T/G									0.000367702	0.0202986				0.000209706	-1.54859
Excalibur_rep_c66349_1292	7DL	3319243	A/G									0.000367702	0.0202986				0.000209706	-1.54859
RFL_Contig467_431	7DL	3345758	T/C									0.000367702	0.0202986				0.000209706	-1.54859
BobWhite_rep_c49910_432	7DL	3361005	A/G									0.000367702	0.0202986				0.000209706	-1.54859
RAC875_rep_c118145_157	7BL	6746981	A/G									0.000367702	0.0202986				0.000209706	-1.54859
Kukri_c30861_225	4BL	7033555	A/G									0.000407846	0.0168863														0.000100304	-0.0674966
Kukri_c100591_224	2DL	9897840	A/G									0.000437408	0.0192358
Tdurum_contig4885_1870	7AS	4175052	T/C									0.000464883	-0.0335996				0.000728682	-0.176771							0.000268897	0.0130621	0.000494188	0.0049145
Tdurum_contig12749_284	6AS	4400951	T/G									0.000469162	0.0699829																	7.21868e-05	0.088826
Excalibur_c14222_179	6AS	2214849	T/C									0.000614202	0.0212214	0.000324666	0.0199498		0.000755208	0.0804639	0.000390029	0.000700085
BobWhite_rep_c62985_546	1DS	1914531	A/G									0.000871983	-0.0535726																	0.00073379	-0.0988207
BS00110201_51	6AS	4398413	A/G									0.000980255	0.0151921	0.000539888	0.0138668				0.000780234	-0.0067419
Kukri_c62848_106	1BL	3920499	T/C											0.000358106	0.0343746
wsnp_Ku_c62848_63784645	1BL	3920499	T/C											0.000358106	0.0343746
Kukri_c62848_1581	5BL	904142	T/C											0.000358106	0.0343746
Kukri_rep_c68583_931	1DL	2258602	T/C											0.000445025	0.0366535
RAC875_c79971_61	3DS	2575861	A/C											0.00046112	0.0331495
Excalibur_c15885_1145	1DL	2279493	A/G											0.000503637	-0.031728
Kukri_c7428_604	1BL	3807436	T/C											0.000503637	-0.031728
Kukri_c62848_1632	1BL	3920499	T/C											0.000503637	-0.031728
RFL_Contig2784_641	1AL	192028	A/G											0.000503637	0.031728
CAP7_rep_c12580_266	1BL	3800644	A/C											0.000503637	0.031728
Tdurum_contig29769_202	1DL	2269384	A/G											0.000566707	0.0136474
Ra_c3837_797	1BL	3825938	T/G											0.000645011	-0.06764
Ku_c18793_951	1BL	3877158	A/G											0.000666728	0.0305676
GENE-4848_559	7DL	3396214	T/C											0.000793694	-0.105116
Tdurum_contig42289_936	1DL	2232309	A/G											0.000818412	0.0306693
Tdurum_contig288_253	1BL	3753470	T/C											0.000818412	-0.0306693
tplb0024i16_1177	1BL	3821095	T/C											0.000818412	0.0306693
Tdurum_contig42289_1857	1AL	3926471	A/C											0.000818412	0.0306693
RAC875_c88582_131	4AL	7165471	T/C														0.00022274	-0.0521978
Tdurum_contig54776_1396	4AL	7034589	A/G														0.000470515	-0.577869
wsnp_Ku_c9746_16265756	4AL	7105505	T/C														0.000572673	0.552475
Excalibur_c780_400	7AS	4089161	A/C														0.000668607	1.84115
Kukri_c51992_290	2DS	3455015	T/C														0.000689589	0.606522	0.000713955	0.049683
wsnp_Ex_rep_c67099_65575038	4AL	7106854	A/C														0.000693362	0.802851
wsnp_Ex_c5072_9006966	4AL	7105505	A/G														0.000877523	0.611823
Kukri_rep_c102971_140	4AL	7106854	A/G														0.000877523	-0.611823
wsnp_BE445506B_Ta_2_2	7BL	6703450	T/C														0.000898672	0.879517
BobWhite_c11918_807	7DS	3864450	A/G														0.000899814	0.468288
Tdurum_contig67656_387	5BL	10754588	T/G																0.000426246	0.0693313
Ku_c47648_1403	3B	10746780	T/C																0.000428631	0.129188
Ku_c36209_204	2AL	6320738	A/G																0.000620807	0.0422546												0.000356129	0.0264389
RAC875_c18550_228	7AL	4494080	T/C																0.00071555	0.054799
RAC875_rep_c113205_124	6AS	2214849	A/G																0.000986605	-0.00275127
Excalibur_c2737_197	6DL	2023355	A/C																		0.000278653	-0.113643										9.41443e-05	-0.0528086
RFL_Contig29_1062	3B	10404631	A/G																		0.00058168	0.0715883			0.000501986	-0.00855243	0.000329874	0.00449519				6.60193e-05	0.0157449
wsnp_Ex_c12674_20142989	6DL	2023355	A/C																		0.000613385	0.120954										0.000137176	0.0666331
wsnp_JD_rep_c67103_42432235	2BL	8047012	T/G																		0.000640121	0.0213148
wsnp_Ex_c114_230248	2BL	8089357	A/C																		0.000902692	0.0289396
BS00107852_51	1AS	3235237	T/C																				1.50773e-05	0.215531
Kukri_c3866_196	4AL	7162484	T/G																				0.000113236	-0.0272637
wsnp_BE488206B_Ta_2_1	6DS	2068062	A/G																				0.000209981	-0.0394324
Tdurum_contig21737_203	6BS	3045948	A/G																				0.000209981	-0.0394324
RAC875_c24056_1171	3B	10702627	T/C																				0.000232943	0.0151723
BobWhite_c47810_111	1DS	1916038	A/G																				0.00042292	0.0104913
GENE-3303_14	5BL	10908103	A/G																				0.00047921	0.0723644
wsnp_Ex_c10342_16938528	7BS	3142080	T/C																				0.000810806	-0.0644108
Kukri_c24337_416	7AS	4245063	T/C																				0.000936114	-0.0104233
IAAV3009	6BL	4329035	A/G																						0.00022652	0.0420497	0.00061453	0.060097
RFL_Contig4421_1724	3B	10508213	T/C																						0.00043673	0.0639293
Kukri_rep_c106092_300	6BL	4291966	T/C																						0.000847683	0.0656392	0.000606545	0.0447827
BobWhite_c6306_424	5DL	4537443	T/C																						0.00092719	0.014012
BS00055493_51	5DL	4534283	A/C																								0.000723865	0.0276069		0.000357601	0.048974
Excalibur_c2618_1723	5BL	10791774	A/G																											0.00025527	0.011666	0.000809884	0.0336783
Excalibur_c2618_1412	5BL	10791774	T/C																											0.000376197	-0.00637153
BS00022008_51	6BL	370464	A/G																											0.000530956	0.0111171
BS00090678_51	2DS	5388445	T/C																											0.000965217	-0.0951525
BS00073670_51	5AL	2774351	A/G																													0.00072878	0.0160085
BS00068310_51	7BL	6740431	A/G																													0.000820306	0.0517072
RAC875_rep_c112751_303	5BL	10818148	A/G																													0.000929242	0.0151182

## Sheet: fertileSpikeletNumberPerSpike
				2012-2013													2013-2014													2014-2015
				Anyang				Zhengzhou				Zhumadian					Anyang				Zhengzhou				Zhumadian					Zhengzhou
				Environment1		Environment2		Environment3		Environment4		Environment5		Environment6			Environment7		Environment8		Environment9		Environment10		Environment11		Environment12			Environment13		Environment14
SNPname	Chromosome	Positon	Allele	Pvalue	Effect	Pvalue	Effect	Pvalue	Effect	Pvalue	Effect	Pvalue	Effect	Pvalue	Effect		Pvalue	Effect	Pvalue	Effect	Pvalue	Effect	Pvalue	Effect	Pvalue	Effect	Pvalue	Effect		Pvalue	Effect	Pvalue	Effect
BobWhite_c17257_454	1AL	3935186	A/G	0.000162499	0.142842
wsnp_BG313767B_Ta_2_1	1BL	3746605	T/C	0.000162499	-0.142842
BS00018474_51	3AL	1371073	A/G	0.000172681	-0.0527616
Kukri_c25064_120	3AL	1371073	T/C	0.000261868	0.0539464
Tdurum_contig22364_580	7BL	6730713	T/C	0.000293858	-0.00374729
wsnp_Ex_c7447_12752449	1BL	3908302	A/C	0.000299822	0.104452					0.000171683	0.0671225								0.000117275	0.0691631
RAC875_c1197_286	3AL	4446768	A/G	0.000365165	0.0146194	0.000651632	0.000345413
Kukri_c50572_263	1BL	3814237	A/G	0.000378119	-0.119335
RAC875_c1115_341	7AL	4556250	A/G	0.000421235	0.046062
BobWhite_rep_c66950_351	3DL	3494747	T/C	0.000446966	0.0124222	0.000893295	0.000650721
Tdurum_contig10544_92	3DL	6951977	A/G	0.000452734	0.0573925
Excalibur_c39508_88	3AL	705331	T/C	0.000538825	-0.0697624
Kukri_c4586_381	6BS	1011973	T/C	0.000546432	-0.0585191									0.000131457	-0.055071												0.000590481	-0.0549025
Excalibur_rep_c68458_1536	7DS	3876909	T/C	0.000608263	0.091674
Ex_c4060_510	1AL	3467088	A/G	0.000787828	0.0521687					0.000196431	0.0818839
Excalibur_c30730_1503	7DL	3394825	A/G	0.000802583	-0.001913
wsnp_Ku_c42539_50247333	7AL	4556250	A/G	0.000954169	-0.0601634
Excalibur_c19547_75	4BS	452513	T/C			0.000222141	-0.0334043
IAAV5729	3AS	3286005	T/C			0.000265639	-0.0574533							0.000966201	-0.0566733
Tdurum_contig61242_161	4BS	452513	T/C			0.000379009	-0.0275695
RAC875_c47976_291	3AS	3286005	A/G			0.000387416	0.0521263
Kukri_c40909_784	3AL	4319355	T/C			0.000565842	-0.017886
Ra_c72517_981	2DL	9900758	A/G			0.000618621	0.0433986
Excalibur_c19547_1012	4DL	14434582	T/C			0.000624822	-0.0305426
BS00065137_51	7AS	4251844	A/G			0.000752016	0.0377391
tplb0042a21_1040	2BL	8052981	T/C			0.000759722	0.00296025
BS00021736_51	5BL	10783517	T/C			0.000969083	0.0434705
BobWhite_c18256_809	3DS	2552270	T/C			0.00097585	0.0682934
BS00068100_51	5BL	10824883	A/G			0.000983635	0.0411357
BS00101348_51	7BL	6743798	A/G					0.000109911	0.0361003
Excalibur_c5851_1661	7BL	6741777	T/C					0.000374485	-0.0705098
Kukri_c34536_373	1BS	3428104	A/G					0.000794388	0.0430117
wsnp_Ex_c5216_9235964	1DL	2267786	A/G					0.000922467	0.0257963
Excalibur_rep_c68708_80	5AL	2758850	T/C							0.000343689	-0.00396806
RAC875_rep_c117259_207	7BL	6738777	T/C							0.000528203	0.0010305
D_GA8KES401BVP4P_43	2AS	5269657	A/G							0.000601946	0.0463894
Excalibur_c24715_773	2BL	8008793	T/C							0.00065734	-0.125077										0.000196321	0.03955					0.000211824	-0.122837
Kukri_c42156_415	7BL	6502660	T/C							0.000670886	-0.0864102
Kukri_c1145_989	6BL	4394441	T/C							0.000731291	0.0113996
BS00003568_51	6DL	3205989	T/C							0.000916527	0.0563372
D_F1BEJMU01CBKJF_321	7DS	3964866	T/C									7.83269e-05
Tdurum_contig97656_120	3B	10770866	A/G									8.05321e-05
Excalibur_c28315_237	7AS	4220305	A/G									0.00013897
Kukri_c42622_687	7AS	4249477	T/C									0.00013897	-0.084592
Kukri_c44709_96	3AL	845021	T/C									0.000152116	-0.0300175
Tdurum_contig29629_437	6AL	5832019	T/C									0.000152643	0.0166496
Ra_c11721_766	6BL	4380601	T/C									0.000152643	-0.0166496
Ex_c24379_1031	6AL	5830332	A/G									0.000152643	-0.0650883
Ku_c21399_772	6AL	5830332	A/C									0.000152643	-0.0298633
Kukri_c20775_56	1DS	1885898	A/G									0.000218487	0.0298633
Excalibur_c35316_137	1BS	3478312	A/G									0.000218487	0.0298633
Excalibur_c12254_2003	1DS	1885898	A/G									0.000218487	0.0298633
Excalibur_rep_c87664_233	3DS	2604124	T/C									0.000318825	0.0246187
D_GDS7LZN02HLXNC_145	6DL	3228581	T/C									0.000820144	0.0246187
D_GDRF1KQ02FMFSH_337	3DS	2551427	A/C									0.00091921	-0.0246187
Kukri_c12401_2258	3DS	2601126	A/G										-0.0489498	9.76228e-05	0.0208488
RAC875_rep_c101664_297	2AL	6381182	T/C										-0.11037	0.000599519	-0.0447889
BS00068456_51	4BL	7034558	A/G										-0.00422816	0.000854129	-0.0366499
wsnp_Ex_c7907_13427724	6BS	3038984	T/C											0.000938859	-0.0127054
Tdurum_contig42729_380	6AS	1567477	T/C														3.52281e-05	0.954669			0.000124544	0.10008	0.000917683	0.203206	0.000713674	0.194504	0.000554465	0.210283
BS00108582_51	3DS	2585560	A/C														0.000156354	0.568589	0.000369667	0.0547673
wsnp_Ex_rep_c103064_88104690	2BL	8041862	A/G														0.000282235	0.68851
Excalibur_c24664_1308	4AL	7085032	T/G														0.000476947	0.379763
RAC875_c10364_727	7AL	4364854	A/G														0.000582376	0.675466
Kukri_rep_c110061_249	2DS	5352386	A/G														0.000696409	1.60952
BobWhite_c20332_179	3DS	704729	T/G														0.000770935	0.551547
BS00009782_51	6AS	4411290	T/C														0.000789088	-0.88497
wsnp_Ex_c214_422376	5BS	2276690	T/C														0.000916898	-0.0267343
Excalibur_rep_c69004_1653	3DS	2602042	A/C														0.000941063	-0.223185
BobWhite_c621_1218	3AS	3443101	A/G														0.000978735	-1.44275
Ku_c68790_566	6BS	2935921	A/G														0.000978985	-1.11281
BS00029730_51	1BL	3918575	A/G																2.89238e-05	0.122513	0.000609473	0.120743
Excalibur_c2049_323	6BL	4382918	T/C																0.000238156	0.0599473
BobWhite_rep_c50013_65	4DL	14467048	A/G																0.000347082	0.103628
Kukri_c1183_250	3AS	762739	T/C																0.000375496	0.0134482
BobWhite_c47040_185	6DL	3284803	T/C																0.000405174	-0.0674984
wsnp_Ex_rep_c66551_64836462	2BS	5179105	T/C																0.000493108	0.0421453
Tdurum_contig28100_112	3B	10754454	T/C																0.000541833	0.0650278
BobWhite_rep_c57286_122	5AL	2765887	A/G																0.000571577	-0.106418
RAC875_rep_c108853_108	1BL	3812370	T/C																0.000672998	0.0653269
Kukri_c373_1588	6DL	3210843	T/C																0.00067779	0.0106646
BS00002660_51	2DS	5386213	A/G																		0.000391647	0.132984
BS00036830_51	6BL	1496502	A/G																		0.000523529	-0.0768144
Excalibur_rep_c110824_66	6BL	1496502	A/G																		0.000674942	-0.0745723
RAC875_rep_c88193_940	2AS	5295153	A/G																		0.000994377	0.0311867
Ra_c32055_885	3DS	1980075	T/C																				0.000299701	0.0293896
wsnp_Ku_c28467_38394907	2AL	6436264	T/C																				0.000311305	0.196205
Kukri_c264_539	6AS	4424505	A/G																				0.000609932	0.384854	0.000260909	0.27441
BobWhite_c15529_288	3B	10419103	T/C																				0.000721024	0.0423657
tplb0044b20_1610	3B	10622448	T/C																				0.000734938	-0.0141493
Kukri_c11417_700	3AS	3364299	A/G																				0.000754599	0.0962307
BS00096853_51	6AS	4427440	A/G																				0.000864403	-0.0075175	0.000774625	-0.019675
Kukri_c14765_493	6AS	4359998	T/C																				0.000973482	-0.0213849
Kukri_c67873_265	2AL	6370272	T/C																						3.57941e-05	0.0307793
BS00107935_51	1AL	3941677	A/C																						5.96083e-05	0.00536297
Tdurum_contig42084_866	6DS	2084845	A/G																						0.000192835	-0.147199
RAC875_c52947_338	1AL	2049981	T/C																						0.000446211	-0.0430749
JD_c10324_88	2AL	6317106	A/G																						0.000474363	-0.0716978
BobWhite_rep_c63940_205	2AL	6439862	A/G																						0.000478877	0.0842795
Tdurum_contig42296_5239	6BS	3001892	T/C																						0.000634788	0.0754197
wsnp_Ex_c4668_8353336	7AS	4182629	T/C																						0.000641498	0.0132417
Ku_c68144_972	2AL	6317106	A/G																						0.000660725	-0.075577
Excalibur_c2217_731	7BL	6730862	T/C																						0.000749504	-0.0445581
CAP11_c6746_112	5BL	10804947	A/C																								9.3068e-05	0.0567068
Ku_c405_1954	5BS	2254274	T/C																								0.000340229	0.159514
Kukri_c41797_393	5AL	486289	T/C																								0.000424409	-0.0748078
RAC875_c15889_109	1BS	3481122	A/G																								0.000558021	0.00654704
Kukri_c33003_90	4BL	7024478	A/C																								0.00083574	0.148274
Kukri_c34056_329	7DL	3372518	T/C																								0.000867148	0.0593567
wsnp_JD_c2863_3822253	3B	10489885	A/G																								0.000891639	-0.236248
wsnp_bm138650D_Ta_2_2	7DS	3884169	T/C																								0.00092904	0.0684895
BobWhite_c20952_105	2AL	6324122	T/C																											4.07121e-07	0.0368368
BS00022758_51	2AL	2272927	A/G																											4.07121e-07	-0.0368368
BS00082218_51	4BL	7039315	A/G																											6.92826e-06	0.149216
wsnp_Ku_c34980_44256215	1BL	3917504	A/G																											8.74453e-06	0.0682326
Tdurum_contig25457_175	1BL	3917504	A/G																											8.74453e-06	-0.0682326
Excalibur_c45894_552	5AL	2807044	T/C																											1.29734e-05	-0.0494696
BS00074911_51	1BL	1905654	A/G																											1.36921e-05	0.0173309
Kukri_rep_c96828_86	4AL	7074825	A/G																											1.65353e-05	-0.1109
Kukri_c60461_374	6DL	3008698	T/G																											2.61384e-05	-0.0351823
RAC875_c13861_1248	2AL	6429953	T/C																											2.76038e-05	0.0359558
Kukri_rep_c105296_156	6AL	5831652	T/C																											2.94026e-05	-0.0366736
BS00070327_51	4AL	7156650	T/C																											4.55471e-05	0.167855
BobWhite_s67148_324	6AL	5747011	A/G																											5.09254e-05	0.065877
IAAV6015	4DL	14384310	A/G																											5.604e-05	-1.64709e-05
Ra_c60252_914	4AL	7118128	A/G																											0.00012448	0.0297959
BS00012025_51	6BL	2811409	A/G																											0.000155429	0.0140629
BS00030130_51	2BS	2371364	T/C																											0.000159869	0.0397854
BS00089734_51	2BS	5242461	T/C																											0.000159869	-0.0397854
BS00076751_51	3AL	4448716	T/C																											0.000226347	0.0655492
GENE-3609_429	5DS	2765592	T/C																											0.000235089	-0.0864604
BS00022252_51	2AL	1645861	A/G																											0.000262329	-0.0794038
BS00038643_51	1BL	3917696	A/G																											0.00029904	0.131993
RAC875_c11731_112	7BS	3141743	T/G																											0.000319553	0.0165108
RAC875_c12961_1029	7AS	4228803	A/G																											0.000320931	-0.0688363
Excalibur_c13833_570	5AS	1548227	A/G																											0.000333371	0.0269804
IACX5921	1AL	3960881	T/G																											0.000356342	0.143685
GENE-4720_644	7DS	3965237	T/C																											0.000378573	-0.00602946
CAP12_c2521_103	2AL	6368797	T/G																											0.000381991	-0.073645
Tdurum_contig9514_807	4BL	6123543	T/C																											0.000388932	-0.0770728
Tdurum_contig29059_185	5BL	2384526	A/C																											0.000405295	0.124025
BS00067603_51	2DL	9910426	T/C																											0.000448306	0.0707975
BobWhite_c31322_391	1DL	2249676	A/G																											0.000460089	0.117533
wsnp_Ex_c18107_26909127	5AL	2678834	T/C																											0.000497613	-0.0928864
BS00039487_51	5BL	10888334	T/C																											0.000600379	-0.0218825
RAC875_c6137_562	6AS	4423758	A/C																											0.000600999	-0.0621001
wsnp_Ex_c965_1846161	6AL	5825034	T/C																											0.000612241	-0.145362
Ra_c60252_1733	4AL	7118128	A/G																											0.000616599	0.0320772
CAP12_c1129_220	1BL	3749232	T/C																											0.000683045	0.0555857
GENE-3207_134	5DS	171781	A/G																											0.000726463	0.0358413
BS00070466_51	2BL	3876364	A/G																											0.000774615	0.00964052
BS00021941_51	1AL	3887755	T/G																											0.000823915	0.0792316
IACX9283	7AS	4244227	C/G																											0.000886131	0.104539
BS00000297_51	2BL	7951828	A/G																											0.000895476	0.0209282
BS00111399_51	6BS	3043260	A/G																													0.000327815	0.0854281
BS00058774_51	6BS	3043260	T/G																													0.000327815	-0.0854281
RAC875_c45062_305	7BL	6662759	T/C																													0.000575713	-0.0176455
wsnp_Ku_c16358_25225060	2AL	3630815	A/G																													0.000606071	-0.349694
BS00100774_51	1AS	1955386	T/C																													0.000819685	0.190134

## Sheet: sterileSpikeletNumberPerSpike
				2012-2013													2013-2014													2014-2015
				Anyang				Zhengzhou				Zhumadian					Anyang				Zhengzhou				Zhumadian					Zhengzhou
				Environment1		Environment2		Environment3		Environment4		Environment5		Environment6			Environment7		Environment8		Environment9		Environment10		Environment11		Environment12			Environment13		Environment14
SNPname	Chromosome	Positon	Allele	Pvalue	Effect	Pvalue	Effect	Pvalue	Effect	Pvalue	Effect	Pvalue	Effect	Pvalue	Effect		Pvalue	Effect	Pvalue	Effect	Pvalue	Effect	Pvalue	Effect	Pvalue	Effect	Pvalue	Effect		Pvalue	Effect	Pvalue	Effect
GENE-4045_141	6BS	3044043	A/C	0.000220622	0.0810949
Excalibur_c4189_124	5BL	10826760	A/G	0.000314872	-0.0647131	7.78798e-05	-0.0446036
RAC875_c4800_255	7AS	4246579	A/C	0.000606128	-0.0747713
CAP11_c5660_100	3B	6672380	A/G	0.000702004	-0.0562759
Excalibur_c19547_1012	4DL	14434582	T/C			0.000341468	-0.0305426
RAC875_rep_c70104_630	6BL	4295949	A/G			0.000381961	0.000122652
RAC875_rep_c107892_142	6BS	3016747	T/G			0.000385574	0.0191362
wsnp_Ex_c3183_5876523	6BS	2943817	T/C			0.000429701	0.0262454
Tdurum_contig61242_161	4BS	452513	T/C			0.000785706	-0.0275695
JD_c6222_563	5BS	2272737	T/C			0.00081343	-0.0981375
wsnp_Ex_rep_c101732_87042471	3DL	6956260	T/C			0.000820222	0.0187553
Kukri_c26747_211	5BL	10783056	T/C			0.000841476	-0.0515275
Excalibur_c48499_250	6BS	1884863	A/G			0.000927867	-0.0251063
BobWhite_c28333_454	5DL	4606816	A/G			0.00097683	-0.0311167
IACX5974	7AL	4443427	A/T					0.000226239	-0.000394603
Tdurum_contig61324_473	1BS	3442815	T/C					0.000332232	-0.00232594
BobWhite_c19204_92	1AS	3250934	T/G					0.000793289	-0.073588
GENE-1533_226	3DS	467254	T/C					0.000860427	0.00812621
IAAV7541	1BS	3442815	A/G					0.000860454	0.0202116	0.000481266	0.0275919
D_contig55386_313	7DL	3335251	T/C					0.00094766	-0.0312107
Excalibur_rep_c102300_102	3B	10630797	T/C					0.00097052	-0.00282788
BobWhite_rep_c54531_95	6DS	2061274	T/G							0.000526017	-0.0265824
Tdurum_contig29769_202	1DL	2269384	A/G							0.000713406	-0.0387517
Tdurum_contig61410_467	1DS	1912472	A/G							0.00080868	-0.0398937
tplb0040j04_1007	4AL	7159025	A/G							0.000811642	-0.00499565
IACX7481	2BS	5244009	A/G									0.000111979	-0.0963463	0.000286391	-0.0854256
IAAV8622	4BL	7035588	A/G									0.000481432	0.0357425	0.000917615	0.0684995
RAC875_c8093_605	2AL	6397113	A/G									0.000779738	0.0272464	0.000429025	0.00619926
Tdurum_contig52096_330	7BL	6576501	A/G											0.000958693	0.0227191
Excalibur_c22708_566	7AS	4202327	T/C														0.000401488	-0.851702	0.000338921	-0.08193
BS00021984_51	4BS	4862233	T/C														0.000445314	-0.00296295
Tdurum_contig47309_862	7AS	4176378	A/G														0.000567427	-1.2545
Ku_c17846_363	1BS	3463122	T/C																0.000294313	-0.00109403
Tdurum_contig50221_210	1AL	3975417	A/G																0.000296849	0.0633568
Excalibur_c27675_1815	1BL	3837641	A/G																0.000502691	-0.0024132
RAC875_c8662_762	5BL	10759463	A/G																0.000502691	-0.0024132
BS00025843_51	3DL	6953654	A/G																0.000528607	-0.0639593					0.000609323	-0.0914759
tplb0056i06_856	4BL	6915674	T/C																0.000572556	0.030567
Tdurum_contig50755_97	2AL	6334724	A/G																0.000790776	0.100559
RAC875_c55891_659	1BL	3899532	T/C																0.000802038	0.029511	0.000107619	0.00977084
Excalibur_c58410_519	6DL	1060258	A/G																0.000908218	-0.0234664
wsnp_Ku_c12503_20174234	4DL	14452637	T/C																0.000976011	0.044525
Kukri_c47349_450	5BL	10910940	T/C																		0.000380695	0.00349431
BS00093336_51	1BS	3450821	A/G																		0.000558491	0.0287852
Kukri_c7902_438	1BL	3895811	A/G																		0.000920436	0.00851211
Excalibur_c3423_994	7BS	3147720	T/C																				4.50157e-05	0.0125163
Excalibur_rep_c78585_68	5DL	4519079	T/G																				8.01584e-05	0.0310435
RAC875_c8222_773	1DS	1897810	A/G																				0.000216555	-0.00589685
IAAV9053	5DL	4514154	A/G																				0.000327469	0.0829949
BS00073670_51	5AL	2774351	A/G																				0.000350284	0.0890696
RAC875_rep_c112751_303	5BL	10818148	A/G																				0.000364083	0.0918616
BobWhite_c911_127	7DS	3965515	A/G																				0.000441899	-0.100259
RAC875_rep_c101664_297	2AL	6381182	T/C																				0.000560825	-0.185037
GENE-1230_436	4BS	1172593	T/C																				0.000572616	0.0448808
tplb0032i10_420	6AS	4397947	A/G																				0.000678232	0.0528187
Ra_c309_732	3B	10761320	T/C																				0.000733248	-0.0464927
Kukri_c48418_94	7BL	6698052	T/C																				0.000783721	0.080114
wsnp_Ex_c22967_32186741	7BL	6698052	A/C																				0.000783721	-0.080114
BS00096151_51	7BL	6698052	A/C																				0.000895953	0.088135
RAC875_c1610_485	7AS	4246033	T/C																				0.000935724	0.00921433
Tdurum_contig42153_420	2AS	5267846	T/C																						9.52871e-05	0.16247
Excalibur_c49686_1403	2DS	5390977	T/C																						0.000100157	-0.133856
Kukri_rep_c103166_751	2DS	5347513	A/G																						0.000175395	-0.117291
Excalibur_c13057_1203	2AS	5238042	T/C																						0.000175395	0.117291
Kukri_c27309_398	2DS	5390725	A/C																						0.000175395	0.117291
RAC875_c10659_1539	1AS	2379244	T/C																						0.000338855	0.0250595
Tdurum_contig14579_65	6BL	4307884	A/C																						0.000408256	0.0728896
Kukri_c28478_399	2BS	5237385	A/C																						0.000557605	0.0754116
Tdurum_contig42153_4845	2DS	5362353	T/C																						0.000557605	0.0754116
RAC875_c1431_182	2BS	5212944	T/G																						0.000557605	-0.0754116
Tdurum_contig42510_3353	2DS	5347513	T/C																						0.000557605	-0.0754116
RAC875_c21411_162	1DL	2280490	A/G																						0.000631778	-0.0284987
CAP11_c6999_233	1BS	3468508	A/C																						0.000655711	-0.0778884
wsnp_Ra_c17989_26960545	5BL	10276941	T/C																						0.000671141	-0.00659551
Kukri_rep_c110470_592	7AS	4076552	A/C																						0.000820579	-0.0513727
IACX13378	1DS	1908596	T/C																						0.000864564	-0.0638416
Ku_c7557_607	1DS	1893193	A/C																						0.00090447	-0.0599482
IAAV6464	1BS	3413777	A/G																						0.00090447	0.0599482
wsnp_Ex_c6057_10611952	6BS	775653	A/G																						0.000986115	0.0371225
GENE-3126_21	4DS	2299550	T/C																								0.000715975	-0.0379869
Kukri_c14598_614	2AS	5281666	T/C																								0.000883062	-0.0158361

[truncated: 3 more sheets: totalSpikeletNumberPerSpike, thousandKernelWeight, peduncleLength]
